# Supplementary material for: Photochromism from wavelength-selective colloidal phase segregation
Source: Nature. 2023 May 17;617(7961):499–506. doi: 10.1038/s41586-023-05873-4 (PMC10191859; doi:10.1038/s41586-023-05873-4)
Supplement: Supplementary file 7 — Source Data Figs. 1–4. [file 41586_2023_5873_MOESM7_ESM.xlsx]

## Sheet: Fig.1c
	x	red curve	blue curve
	0.3	75.5502	85.3791
	0.4	63.3725	73.69
	0.5	52.3734	62.7337
	0.6	42.7455	52.9256
	0.7	34.4612	44.3418
	0.8	27.4167	36.9335
	0.9	21.4829	30.6033
	1	16.5252	25.2363
	2	-2.37196	2.84498
	3	-3.43234	-0.25375
	4	-2.60202	-0.53812
	5	-1.89857	-0.48098
	6	-1.41831	-0.40489
	7	-1.09017	-0.34257
	8	-0.86056	-0.29245
	9	-0.69049	-0.25096
	10	-0.56174	-0.21556
	15	-0.18665	-0.08756
	20	-0.0213	-0.00508

## Sheet: Fig.2a
			x	10 mW/cm2	30 mW/cm2	50 mW/cm2	70 mW/cm2	90 mW/cm2			x	y	error bar
			1	2.03386	2.37996	1.02777	2.07788	0.29852			10	-0.39999	0.09242
			1.09548	1.14157	1.32024	0.10134	0.36597	-0.98653			30	-1.24734	0.14159
			1.19095	0.53969	0.5224	-0.5741	-0.77341	-1.82222			50	-1.78163	0.17758
			1.28643	0.14272	-0.06934	-1.05405	-1.49966	-2.33167			70	-2.23309	0.12949
			1.38191	-0.11077	-0.49954	-1.38261	-1.93083	-2.60706			90	-2.71715	0.16953
			1.47739	-0.26473	-0.8038	-1.59477	-2.15399	-2.71715
			1.57286	-0.35052	-1.01044	-1.71822	-2.23309	-2.7129
			1.66834	-0.39038	-1.14198	-1.77478	-2.21477	-2.6319
			1.76382	-0.39999	-1.21624	-1.78163	-2.13285	-2.50162
			1.8593	-0.39034	-1.24734	-1.7522	-2.01162	-2.34195
			1.95477	-0.36904	-1.24637	-1.69698	-1.8683	-2.16713
			2.05025	-0.3413	-1.22203	-1.62407	-1.71496	-1.98715
			2.14573	-0.31062	-1.1811	-1.5397	-1.55985	-1.80888
			2.24121	-0.2793	-1.12886	-1.44864	-1.40847	-1.63691
			2.33668	-0.24882	-1.06936	-1.35447	-1.26431	-1.47411
			2.43216	-0.22005	-1.00569	-1.25985	-1.12947	-1.32218
			2.52764	-0.19347	-0.9402	-1.16674	-1.00501	-1.18194
			2.62312	-0.1693	-0.8746	-1.07652	-0.89132	-1.05358
			2.71859	-0.14758	-0.81018	-0.99015	-0.7883	-0.93693
			2.81407	-0.12824	-0.74785	-0.90824	-0.69558	-0.8315
			2.90955	-0.11115	-0.6882	-0.83115	-0.61255	-0.73665
			3.00503	-0.09613	-0.63166	-0.75907	-0.53853	-0.65165
			3.1005	-0.08298	-0.57845	-0.692	-0.47278	-0.57573
			3.19598	-0.07153	-0.52868	-0.62989	-0.41455	-0.50809
			3.29146	-0.06157	-0.48236	-0.57257	-0.36312	-0.44797
			3.38693	-0.05295	-0.43943	-0.51984	-0.31778	-0.39464
			3.48241	-0.04549	-0.39979	-0.47147	-0.27789	-0.34742
			3.57789	-0.03905	-0.36331	-0.42721	-0.24284	-0.30565
			3.67337	-0.03351	-0.32981	-0.38678	-0.21209	-0.26876
			3.76884	-0.02873	-0.29913	-0.34992	-0.18515	-0.23622
			3.86432	-0.02462	-0.27108	-0.31636	-0.16156	-0.20753
			3.9598	-0.0211	-0.24549	-0.28586	-0.14092	-0.18226
			4.05528	-0.01807	-0.22217	-0.25817	-0.12288	-0.16002
			4.15075	-0.01547	-0.20095	-0.23305	-0.10712	-0.14045
			4.24623	-0.01324	-0.18167	-0.21029	-0.09336	-0.12325
			4.34171	-0.01133	-0.16416	-0.18969	-0.08134	-0.10813
			4.43719	-0.0097	-0.14828	-0.17104	-0.07087	-0.09485
			4.53266	-0.00829	-0.13389	-0.15419	-0.06173	-0.08319
			4.62814	-0.0071	-0.12086	-0.13895	-0.05376	-0.07295
			4.72362	-0.00607	-0.10906	-0.1252	-0.04682	-0.06397
			4.8191	-0.00519	-0.09839	-0.11278	-0.04076	-0.05608
			4.91457	-0.00444	-0.08874	-0.10158	-0.03549	-0.04916
			5.01005	-0.0038	-0.08002	-0.09147	-0.0309	-0.0431
			5.10553	-0.00325	-0.07215	-0.08236	-0.0269	-0.03777
			5.20101	-0.00277	-0.06504	-0.07414	-0.02341	-0.03311
			5.29648	-0.00237	-0.05862	-0.06673	-0.02038	-0.02902
			5.39196	-0.00203	-0.05283	-0.06006	-0.01774	-0.02543
			5.48744	-0.00173	-0.0476	-0.05405	-0.01544	-0.02228
			5.58291	-0.00148	-0.04289	-0.04864	-0.01344	-0.01953
			5.67839	-0.00127	-0.03864	-0.04377	-0.01169	-0.01711
			5.77387	-0.00108	-0.0348	-0.03938	-0.01018	-0.01499
			5.86935	-0.000925893	-0.03135	-0.03543	-0.00886	-0.01314
			5.96482	-0.000791473	-0.02824	-0.03187	-0.00771	-0.01151
			6.0603	-0.000676559	-0.02543	-0.02867	-0.00671	-0.01009
			6.15578	-0.000578324	-0.0229	-0.02579	-0.00584	-0.00884
			6.25126	-0.000494348	-0.02062	-0.0232	-0.00508	-0.00774
			6.34673	-0.000422562	-0.01857	-0.02087	-0.00442	-0.00679
			6.44221	-0.000361198	-0.01672	-0.01877	-0.00385	-0.00594
			6.53769	-0.000308744	-0.01506	-0.01688	-0.00335	-0.00521
			6.63317	-0.000263906	-0.01356	-0.01518	-0.00291	-0.00456
			6.72864	-0.000225579	-0.01221	-0.01365	-0.00253	-0.004
			6.82412	-0.000192817	-0.01099	-0.01228	-0.00221	-0.0035
			6.9196	-0.000164813	-0.00989	-0.01104	-0.00192	-0.00307
			7.01508	-0.000140876	-0.00891	-0.00993	-0.00167	-0.00269
			7.11055	-0.000120415	-0.00802	-0.00893	-0.00145	-0.00236
			7.20603	-0.000102926	-0.00722	-0.00803	-0.00126	-0.00206
			7.30151	-8.79766e-05	-0.0065	-0.00722	-0.0011	-0.00181
			7.39698	-7.51985e-05	-0.00585	-0.00649	-0.000957444	-0.00158
			7.49246	-6.42763e-05	-0.00527	-0.00584	-0.00083312	-0.00139
			7.58794	-5.49404e-05	-0.00474	-0.00525	-0.000724939	-0.00122
			7.68342	-4.69605e-05	-0.00427	-0.00472	-0.000630804	-0.00107
			7.77889	-4.01396e-05	-0.00384	-0.00425	-0.000548892	-0.000933267
			7.87437	-3.43094e-05	-0.00346	-0.00382	-0.000477616	-0.000817633
			7.96985	-2.9326e-05	-0.00311	-0.00343	-0.000415595	-0.000716325
			8.06533	-2.50665e-05	-0.0028	-0.00309	-0.000361627	-0.000627569
			8.1608	-2.14256e-05	-0.00252	-0.00278	-0.000314667	-0.00054981
			8.25628	-1.83135e-05	-0.00227	-0.0025	-0.000273805	-0.000481685
			8.35176	-1.56535e-05	-0.00204	-0.00225	-0.00023825	-0.000422001
			8.44724	-1.33798e-05	-0.00184	-0.00202	-0.000207311	-0.000369712
			8.54271	-1.14364e-05	-0.00166	-0.00182	-0.00018039	-0.000323901
			8.63819	-9.77527e-06	-0.00149	-0.00163	-0.000156964	-0.000283767
			8.73367	-8.35541e-06	-0.00134	-0.00147	-0.000136581	-0.000248606
			8.82915	-7.14178e-06	-0.00121	-0.00132	-0.000118845	-0.000217801
			8.92462	-6.10443e-06	-0.00109	-0.00119	-0.000103412	-0.000190813
			9.0201	-5.21776e-06	-0.00097847	-0.00107	-8.99825e-05	-0.00016717
			9.11558	-4.45988e-06	-0.000880742	-0.000959479	-7.82973e-05	-0.000146456
			9.21106	-3.81208e-06	-0.000792773	-0.000862744	-6.81296e-05	-0.000128308
			9.30653	-3.25837e-06	-0.00071359	-0.000775761	-5.92822e-05	-0.00011241
			9.40201	-2.78509e-06	-0.000642314	-0.000697547	-5.15838e-05	-9.84808e-05
			9.49749	-2.38055e-06	-0.000578157	-0.000627217	-4.48851e-05	-8.62779e-05
			9.59296	-2.03478e-06	-0.000520407	-0.000563978	-3.90563e-05	-7.55872e-05
			9.68844	-1.73922e-06	-0.000468426	-0.000507115	-3.39844e-05	-6.62211e-05
			9.78392	-1.4866e-06	-0.000421636	-0.000455985	-2.95711e-05	-5.80155e-05
			9.8794	-1.27067e-06	-0.000379519	-0.000410009	-2.5731e-05	-5.08267e-05
			9.97487	-1.0861e-06	-0.000341609	-0.000368669	-2.23895e-05	-4.45287e-05
			10.0703	-9.28346e-07	-0.000307486	-0.000331497	-1.9482e-05	-3.90111e-05
			10.1658	-7.93503e-07	-0.000276771	-0.000298072	-1.6952e-05	-3.41772e-05
			10.2613	-6.78246e-07	-0.000249124	-0.000268018	-1.47506e-05	-2.99422e-05
			10.3568	-5.7973e-07	-0.000224239	-0.000240994	-1.28351e-05	-2.6232e-05
			10.4523	-4.95524e-07	-0.000201839	-0.000216695	-1.11683e-05	-2.29816e-05
			10.5477	-4.23548e-07	-0.000181677	-0.000194845	-9.71798e-06	-2.01339e-05
			10.6432	-3.62027e-07	-0.000163529	-0.000175199	-8.45599e-06	-1.76391e-05
			10.7387	-3.09443e-07	-0.000147193	-0.000157534	-7.35788e-06	-1.54534e-05
			10.8342	-2.64496e-07	-0.00013249	-0.00014165	-6.40238e-06	-1.35385e-05
			10.9297	-2.26077e-07	-0.000119255	-0.000127367	-5.57096e-06	-1.18609e-05
			11.0251	-1.93239e-07	-0.000107342	-0.000114524	-4.8475e-06	-1.03912e-05
			11.1206	-1.65171e-07	-9.66191e-05	-0.000102977	-4.218e-06	-9.10364e-06
			11.2161	-1.4118e-07	-8.69674e-05	-9.25934e-05	-3.67024e-06	-7.97559e-06
			11.3116	-1.20673e-07	-7.82799e-05	-8.32571e-05	-3.19362e-06	-6.98732e-06
			11.407	-1.03145e-07	-7.04601e-05	-7.48622e-05	-2.77889e-06	-6.12151e-06
			11.5025	-8.81635e-08	-6.34215e-05	-6.73137e-05	-2.41802e-06	-5.36298e-06
			11.598	-7.53577e-08	-5.70861e-05	-6.05263e-05	-2.10401e-06	-4.69844e-06
			11.6935	-6.44119e-08	-5.13834e-05	-5.44233e-05	-1.83078e-06	-4.11625e-06
			11.7889	-5.5056e-08	-4.62505e-05	-4.89357e-05	-1.59303e-06	-3.6062e-06
			11.8844	-4.7059e-08	-4.16303e-05	-4.40014e-05	-1.38616e-06	-3.15935e-06
			11.9799	-4.02237e-08	-3.74716e-05	-3.95647e-05	-1.20615e-06	-2.76787e-06
			12.0754	-3.43811e-08	-3.37284e-05	-3.55753e-05	-1.04952e-06	-2.4249e-06
			12.1708	-2.93872e-08	-3.03591e-05	-3.19882e-05	-9.13227e-07	-2.12442e-06
			12.2663	-2.51187e-08	-2.73263e-05	-2.87627e-05	-7.94634e-07	-1.86118e-06
			12.3618	-2.14702e-08	-2.45966e-05	-2.58625e-05	-6.91442e-07	-1.63056e-06
			12.4573	-1.83516e-08	-2.21395e-05	-2.32547e-05	-6.0165e-07	-1.42851e-06
			12.5528	-1.5686e-08	-1.99278e-05	-2.09099e-05	-5.23519e-07	-1.2515e-06
			12.6482	-1.34076e-08	-1.79371e-05	-1.88015e-05	-4.55534e-07	-1.09643e-06
			12.7437	-1.14602e-08	-1.61453e-05	-1.69057e-05	-3.96378e-07	-9.60567e-07
			12.8392	-9.79555e-09	-1.45324e-05	-1.52011e-05	-3.44903e-07	-8.41541e-07
			12.9347	-8.37274e-09	-1.30807e-05	-1.36683e-05	-3.00114e-07	-7.37264e-07
			13.0302	-7.15659e-09	-1.1774e-05	-1.22901e-05	-2.61141e-07	-6.45908e-07
			13.1256	-6.11709e-09	-1.05978e-05	-1.10509e-05	-2.27228e-07	-5.65873e-07
			13.2211	-5.22857e-09	-9.53915e-06	-9.93657e-06	-1.9772e-07	-4.95754e-07
			13.3166	-4.46912e-09	-8.58623e-06	-8.93464e-06	-1.72044e-07	-4.34324e-07
			13.4121	-3.81997e-09	-7.7285e-06	-8.03374e-06	-1.49702e-07	-3.80506e-07
			13.5075	-3.26512e-09	-6.95646e-06	-7.22368e-06	-1.30262e-07	-3.33357e-07
			13.603	-2.79086e-09	-6.26154e-06	-6.4953e-06	-1.13346e-07	-2.9205e-07
			13.6985	-2.38548e-09	-5.63603e-06	-5.84036e-06	-9.86264e-08	-2.55862e-07
			13.794	-2.03899e-09	-5.07302e-06	-5.25146e-06	-8.58186e-08	-2.24157e-07
			13.8895	-1.74282e-09	-4.56624e-06	-4.72194e-06	-7.46741e-08	-1.96382e-07
			13.9849	-1.48968e-09	-4.11009e-06	-4.24582e-06	-6.49768e-08	-1.72048e-07
			14.0804	-1.2733e-09	-3.69951e-06	-3.8177e-06	-5.65388e-08	-1.50729e-07
			14.1759	-1.08835e-09	-3.32995e-06	-3.43275e-06	-4.91966e-08	-1.32052e-07
			14.2714	-9.30267e-10	-2.9973e-06	-3.08662e-06	-4.28078e-08	-1.15689e-07
			14.3668	-7.95145e-10	-2.69788e-06	-2.77539e-06	-3.72488e-08	-1.01354e-07
			14.4623	-6.79649e-10	-2.42837e-06	-2.49554e-06	-3.24116e-08	-8.87948e-08
			14.5578	-5.8093e-10	-2.18579e-06	-2.24391e-06	-2.82026e-08	-7.77921e-08
			14.6533	-4.96549e-10	-1.96744e-06	-2.01765e-06	-2.45401e-08	-6.81527e-08
			14.7487	-4.24425e-10	-1.7709e-06	-1.8142e-06	-2.13533e-08	-5.97078e-08
			14.8442	-3.62777e-10	-1.59399e-06	-1.63127e-06	-1.85803e-08	-5.23093e-08
			14.9397	-3.10083e-10	-1.43476e-06	-1.46679e-06	-1.61675e-08	-4.58275e-08
			15.0352	-2.65043e-10	-1.29143e-06	-1.31889e-06	-1.40679e-08	-4.01489e-08
			15.1306	-2.26545e-10	-1.16242e-06	-1.1859e-06	-1.22411e-08	-3.5174e-08
			15.2261	-1.93639e-10	-1.0463e-06	-1.06632e-06	-1.06514e-08	-3.08155e-08
			15.3216	-1.65513e-10	-9.4178e-07	-9.58802e-07	-9.2682e-09	-2.69971e-08
			15.4171	-1.41472e-10	-8.477e-07	-8.62123e-07	-8.06462e-09	-2.36519e-08
			15.5126	-1.20923e-10	-7.63018e-07	-7.75193e-07	-7.01734e-09	-2.07211e-08
			15.608	-1.03359e-10	-6.86796e-07	-6.97028e-07	-6.10605e-09	-1.81535e-08
			15.7035	-8.83459e-11	-6.18188e-07	-6.26745e-07	-5.31311e-09	-1.59041e-08
			15.799	-7.55136e-11	-5.56433e-07	-5.63549e-07	-4.62314e-09	-1.39334e-08
			15.8945	-6.45451e-11	-5.00848e-07	-5.06725e-07	-4.02278e-09	-1.22069e-08
			15.99	-5.51699e-11	-4.50815e-07	-4.5563e-07	-3.50037e-09	-1.06943e-08
			16.0854	-4.71564e-11	-4.0578e-07	-4.09688e-07	-3.04581e-09	-9.36914e-09
			16.1809	-4.03069e-11	-3.65245e-07	-3.68378e-07	-2.65028e-09	-8.20819e-09
			16.2764	-3.44523e-11	-3.28758e-07	-3.31234e-07	-2.30611e-09	-7.1911e-09
			16.3719	-2.9448e-11	-2.95917e-07	-2.97834e-07	-2.00663e-09	-6.30004e-09
			16.4673	-2.51707e-11	-2.66356e-07	-2.67803e-07	-1.74605e-09	-5.51939e-09
			16.5628	-2.15146e-11	-2.39748e-07	-2.408e-07	-1.5193e-09	-4.83547e-09
			16.6583	-1.83896e-11	-2.15798e-07	-2.16519e-07	-1.322e-09	-4.2363e-09
			16.7538	-1.57185e-11	-1.94241e-07	-1.94687e-07	-1.15033e-09	-3.71137e-09
			16.8493	-1.34354e-11	-1.74837e-07	-1.75056e-07	-1.00094e-09	-3.25149e-09
			16.9447	-1.14839e-11	-1.57371e-07	-1.57405e-07	-8.7096e-10	-2.84859e-09
			17.0402	-9.81582e-12	-1.4165e-07	-1.41533e-07	-7.57856e-10	-2.49561e-09
			17.1357	-8.39006e-12	-1.275e-07	-1.27262e-07	-6.59439e-10	-2.18638e-09
			17.2312	-7.1714e-12	-1.14763e-07	-1.1443e-07	-5.73804e-10	-1.91546e-09
			17.3266	-6.12974e-12	-1.03299e-07	-1.02892e-07	-4.99289e-10	-1.67811e-09
			17.4221	-5.23939e-12	-9.29798e-08	-9.25168e-08	-4.3445e-10	-1.47017e-09
			17.5176	-4.47837e-12	-8.36915e-08	-8.31881e-08	-3.78032e-10	-1.288e-09
			17.6131	-3.82788e-12	-7.53311e-08	-7.48e-08	-3.2894e-10	-1.1284e-09
			17.7085	-3.27187e-12	-6.78058e-08	-6.72578e-08	-2.86223e-10	-9.8858e-10
			17.804	-2.79663e-12	-6.10323e-08	-6.0476e-08	-2.49054e-10	-8.66083e-10
			17.8995	-2.39042e-12	-5.49354e-08	-5.4378e-08	-2.16711e-10	-7.58765e-10
			17.995	-2.04321e-12	-4.94476e-08	-4.88949e-08	-1.88569e-10	-6.64745e-10
			18.0905	-1.74643e-12	-4.45079e-08	-4.39647e-08	-1.64081e-10	-5.82375e-10
			18.1859	-1.49276e-12	-4.00618e-08	-3.95317e-08	-1.42773e-10	-5.10212e-10
			18.2814	-1.27593e-12	-3.60598e-08	-3.55456e-08	-1.24233e-10	-4.46991e-10
			18.3769	-1.0906e-12	-3.24575e-08	-3.19614e-08	-1.081e-10	-3.91603e-10
			18.4724	-9.32192e-13	-2.92152e-08	-2.87387e-08	-9.40616e-11	-3.43079e-10
			18.5678	-7.9679e-13	-2.62967e-08	-2.58409e-08	-8.18466e-11	-3.00567e-10
			18.6633	-6.81055e-13	-2.36698e-08	-2.32353e-08	-7.12179e-11	-2.63323e-10
			18.7588	-5.82131e-13	-2.13052e-08	-2.08924e-08	-6.19694e-11	-2.30695e-10
			18.8543	-4.97576e-13	-1.91769e-08	-1.87858e-08	-5.3922e-11	-2.02109e-10
			18.9498	-4.25303e-13	-1.72612e-08	-1.68915e-08	-4.69196e-11	-1.77065e-10
			19.0452	-3.63527e-13	-1.55369e-08	-1.51883e-08	-4.08265e-11	-1.55125e-10
			19.1407	-3.10724e-13	-1.39848e-08	-1.36568e-08	-3.55247e-11	-1.35903e-10
			19.2362	-2.65591e-13	-1.25878e-08	-1.22798e-08	-3.09114e-11	-1.19063e-10
			19.3317	-2.27014e-13	-1.13303e-08	-1.10416e-08	-2.68972e-11	-1.0431e-10
			19.4271	-1.9404e-13	-1.01985e-08	-9.92823e-09	-2.34043e-11	-9.13843e-11
			19.5226	-1.65855e-13	-9.17969e-09	-8.92714e-09	-2.0365e-11	-8.00607e-11
			19.6181	-1.41765e-13	-8.26267e-09	-8.027e-09	-1.77204e-11	-7.01403e-11
			19.7136	-1.21173e-13	-7.43726e-09	-7.21761e-09	-1.54192e-11	-6.1449e-11
			19.809	-1.03573e-13	-6.69431e-09	-6.48984e-09	-1.34168e-11	-5.38348e-11
			19.9045	-8.85287e-14	-6.02558e-09	-5.83545e-09	-1.16745e-11	-4.7164e-11
			20	-7.56698e-14	-5.42365e-09	-5.24705e-09	-1.01584e-11	-4.13198e-11

## Sheet: Fig.2b
		x	10 mW/cm2	30 mW/cm2	50 mW/cm2	70 mW/cm2	90 mW/cm2			inset
		1	1.52597	1.35048	2.28938	2.52592	1.43974			x	y	error bar
		1.09548	0.73543	0.6811	1.4428	1.49995	0.84682			10	-0.10813	0.00206
		1.19095	0.30025	0.24171	0.81814	0.7593	0.38087			30	-0.36424	0.06316
		1.28643	0.06999	-0.03816	0.36323	0.23331	0.01862			50	-0.53564	0.12097
		1.38191	-0.04394	-0.20842	0.03762	-0.13201	-0.25916			70	-0.68937	0.08063
		1.47739	-0.09333	-0.30428	-0.19004	-0.37786	-0.46839			90	-0.87862	0.1353
		1.57286	-0.10813	-0.35048	-0.34393	-0.53554	-0.62221
		1.66834	-0.10544	-0.36424	-0.44271	-0.6288	-0.73145
		1.76382	-0.09481	-0.35753	-0.50071	-0.67557	-0.80502
		1.8593	-0.08141	-0.33852	-0.5289	-0.68937	-0.85026
		1.95477	-0.0679	-0.31274	-0.53564	-0.68027	-0.87315
		2.05025	-0.05554	-0.28389	-0.52729	-0.65579	-0.87862
		2.14573	-0.04482	-0.25435	-0.50862	-0.62148	-0.87066
		2.24121	-0.03583	-0.22562	-0.48323	-0.58136	-0.85252
		2.33668	-0.02843	-0.19859	-0.45378	-0.53837	-0.82684
		2.43216	-0.02244	-0.17371	-0.42221	-0.49456	-0.79573
		2.52764	-0.01765	-0.15121	-0.38995	-0.45138	-0.76089
		2.62312	-0.01383	-0.13109	-0.35798	-0.40978	-0.72367
		2.71859	-0.01082	-0.11328	-0.327	-0.37038	-0.68516
		2.81407	-0.00845	-0.09762	-0.29745	-0.33353	-0.64617
		2.90955	-0.00659	-0.08394	-0.26964	-0.29943	-0.60737
		3.00503	-0.00513	-0.07205	-0.2437	-0.2681	-0.56925
		3.1005	-0.004	-0.06174	-0.2197	-0.23952	-0.53217
		3.19598	-0.00311	-0.05284	-0.19763	-0.21358	-0.4964
		3.29146	-0.00242	-0.04518	-0.17745	-0.19014	-0.46213
		3.38693	-0.00188	-0.03859	-0.15908	-0.16903	-0.42949
		3.48241	-0.00146	-0.03294	-0.14241	-0.15008	-0.39854
		3.57789	-0.00113	-0.0281	-0.12733	-0.13311	-0.36932
		3.67337	-0.000880542	-0.02395	-0.11373	-0.11796	-0.34183
		3.76884	-0.000683847	-0.02041	-0.10148	-0.10444	-0.31604
		3.86432	-0.000531035	-0.01739	-0.09049	-0.09241	-0.29191
		3.9598	-0.000412338	-0.0148	-0.08062	-0.08172	-0.26939
		4.05528	-0.000320153	-0.0126	-0.07179	-0.07223	-0.24841
		4.15075	-0.000248565	-0.01073	-0.06389	-0.06381	-0.2289
		4.24623	-0.000192977	-0.00913	-0.05684	-0.05634	-0.21079
		4.34171	-0.000149817	-0.00776	-0.05054	-0.04974	-0.194
		4.43719	-0.000116307	-0.00661	-0.04492	-0.04389	-0.17845
		4.53266	-9.02906e-05	-0.00562	-0.03991	-0.03872	-0.16408
		4.62814	-7.00929e-05	-0.00478	-0.03546	-0.03415	-0.15079
		4.72362	-5.44127e-05	-0.00406	-0.03149	-0.03012	-0.13853
		4.8191	-4.224e-05	-0.00345	-0.02796	-0.02656	-0.12722
		4.91457	-3.27902e-05	-0.00294	-0.02482	-0.02341	-0.11679
		5.01005	-2.54544e-05	-0.0025	-0.02203	-0.02063	-0.10719
		5.10553	-1.97597e-05	-0.00212	-0.01955	-0.01818	-0.09836
		5.20101	-1.53389e-05	-0.00181	-0.01734	-0.01602	-0.09022
		5.29648	-1.19072e-05	-0.00153	-0.01539	-0.01412	-0.08275
		5.39196	-9.24322e-06	-0.0013	-0.01365	-0.01244	-0.07587
		5.48744	-7.17524e-06	-0.00111	-0.01211	-0.01096	-0.06956
		5.58291	-5.56992e-06	-0.000942653	-0.01074	-0.00965	-0.06376
		5.67839	-4.32376e-06	-0.000801295	-0.00952	-0.0085	-0.05844
		5.77387	-3.3564e-06	-0.000681124	-0.00845	-0.00749	-0.05355
		5.86935	-2.60547e-06	-0.000578969	-0.00749	-0.0066	-0.04906
		5.96482	-2.02254e-06	-0.000492129	-0.00664	-0.00581	-0.04495
		6.0603	-1.57003e-06	-0.000418311	-0.00589	-0.00512	-0.04118
		6.15578	-1.21876e-06	-0.000355563	-0.00522	-0.00451	-0.03771
		6.25126	-9.46087e-07	-0.000302225	-0.00463	-0.00397	-0.03454
		6.34673	-7.34417e-07	-0.000256887	-0.0041	-0.0035	-0.03163
		6.44221	-5.70104e-07	-0.000218349	-0.00364	-0.00308	-0.02897
		6.53769	-4.42553e-07	-0.000185592	-0.00322	-0.00271	-0.02653
		6.63317	-3.43539e-07	-0.000157749	-0.00286	-0.00239	-0.02429
		6.72864	-2.66678e-07	-0.000134082	-0.00253	-0.0021	-0.02224
		6.82412	-2.07013e-07	-0.000113966	-0.00225	-0.00185	-0.02036
		6.9196	-1.60698e-07	-9.68677e-05	-0.00199	-0.00163	-0.01864
		7.01508	-1.24744e-07	-8.23344e-05	-0.00177	-0.00144	-0.01706
		7.11055	-9.68349e-08	-6.99815e-05	-0.00156	-0.00126	-0.01562
		7.20603	-7.51697e-08	-5.94819e-05	-0.00139	-0.00111	-0.0143
		7.30151	-5.83518e-08	-5.05575e-05	-0.00123	-0.000980083	-0.01309
		7.39698	-4.52966e-08	-4.2972e-05	-0.00109	-0.000863004	-0.01198
		7.49246	-3.51622e-08	-3.65247e-05	-0.000966147	-0.000759907	-0.01096
		7.58794	-2.72953e-08	-3.10446e-05	-0.00085639	-0.000669124	-0.01003
		7.68342	-2.11884e-08	-2.63867e-05	-0.000759098	-0.000589184	-0.00918
		7.77889	-1.64479e-08	-2.24277e-05	-0.000672855	-0.000518792	-0.00841
		7.87437	-1.27679e-08	-1.90627e-05	-0.000596408	-0.000456809	-0.00769
		7.96985	-9.91133e-09	-1.62025e-05	-0.000528644	-0.000402231	-0.00704
		8.06533	-7.69383e-09	-1.37715e-05	-0.000468577	-0.000354172	-0.00644
		8.1608	-5.97247e-09	-1.17053e-05	-0.000415335	-0.000311855	-0.0059
		8.25628	-4.63623e-09	-9.949e-06	-0.000368141	-0.000274594	-0.0054
		8.35176	-3.59895e-09	-8.45626e-06	-0.000326309	-0.000241784	-0.00494
		8.44724	-2.79375e-09	-7.18748e-06	-0.000289229	-0.000212894	-0.00452
		8.54271	-2.16869e-09	-6.10907e-06	-0.000256363	-0.000187456	-0.00414
		8.63819	-1.68349e-09	-5.19247e-06	-0.000227231	-0.000165057	-0.00378
		8.73367	-1.30683e-09	-4.41339e-06	-0.000201409	-0.000145335	-0.00346
		8.82915	-1.01445e-09	-3.7512e-06	-0.000178521	-0.000127969	-0.00317
		8.92462	-7.87486e-10	-3.18837e-06	-0.000158234	-0.000112678	-0.0029
		9.0201	-6.11299e-10	-2.70999e-06	-0.000140252	-9.92136e-05	-0.00265
		9.11558	-4.74531e-10	-2.30338e-06	-0.000124314	-8.73584e-05	-0.00243
		9.21106	-3.68363e-10	-1.95778e-06	-0.000110186	-7.69198e-05	-0.00222
		9.30653	-2.85948e-10	-1.66403e-06	-9.76646e-05	-6.77284e-05	-0.00203
		9.40201	-2.21972e-10	-1.41436e-06	-8.65656e-05	-5.96354e-05	-0.00186
		9.49749	-1.72309e-10	-1.20215e-06	-7.6728e-05	-5.25094e-05	-0.0017
		9.59296	-1.33758e-10	-1.02178e-06	-6.80083e-05	-4.62348e-05	-0.00156
		9.68844	-1.03832e-10	-8.68471e-07	-6.02795e-05	-4.07101e-05	-0.00143
		9.78392	-8.06014e-11	-7.38165e-07	-5.3429e-05	-3.58455e-05	-0.0013
		9.8794	-6.25682e-11	-6.2741e-07	-4.7357e-05	-3.15622e-05	-0.00119
		9.97487	-4.85696e-11	-5.33273e-07	-4.19751e-05	-2.77907e-05	-0.00109
		10.0703	-3.7703e-11	-4.53261e-07	-3.72048e-05	-2.44698e-05	-0.000999649
		10.1658	-2.92676e-11	-3.85253e-07	-3.29766e-05	-2.15458e-05	-0.000914724
		10.2613	-2.27194e-11	-3.2745e-07	-2.92289e-05	-1.89712e-05	-0.000837012
		10.3568	-1.76364e-11	-2.78319e-07	-2.59072e-05	-1.67043e-05	-0.000765902
		10.4523	-1.36905e-11	-2.3656e-07	-2.29629e-05	-1.47082e-05	-0.000700831
		10.5477	-1.06275e-11	-2.01066e-07	-2.03532e-05	-1.29506e-05	-0.000641288
		10.6432	-8.24978e-12	-1.70898e-07	-1.80401e-05	-1.14031e-05	-0.000586802
		10.7387	-6.40403e-12	-1.45256e-07	-1.59899e-05	-1.00405e-05	-0.000536945
		10.8342	-4.97123e-12	-1.23462e-07	-1.41727e-05	-8.8407e-06	-0.000491324
		10.9297	-3.85901e-12	-1.04938e-07	-1.2562e-05	-7.78428e-06	-0.000449578
		11.0251	-2.99562e-12	-8.91929e-08	-1.11344e-05	-6.8541e-06	-0.000411379
		11.1206	-2.3254e-12	-7.58103e-08	-9.86898e-06	-6.03507e-06	-0.000376425
		11.2161	-1.80513e-12	-6.44357e-08	-8.7474e-06	-5.31391e-06	-0.000344441
		11.3116	-1.40126e-12	-5.47677e-08	-7.75328e-06	-4.67892e-06	-0.000315174
		11.407	-1.08775e-12	-4.65503e-08	-6.87213e-06	-4.11981e-06	-0.000288394
		11.5025	-8.44388e-13	-3.95659e-08	-6.09113e-06	-3.62751e-06	-0.000263889
		11.598	-6.5547e-13	-3.36294e-08	-5.39889e-06	-3.19404e-06	-0.000241466
		11.6935	-5.0882e-13	-2.85836e-08	-4.78532e-06	-2.81237e-06	-0.000220949
		11.7889	-3.9498e-13	-2.42949e-08	-4.24147e-06	-2.47631e-06	-0.000202174
		11.8844	-3.0661e-13	-2.06497e-08	-3.75944e-06	-2.1804e-06	-0.000184995
		11.9799	-2.38011e-13	-1.75514e-08	-3.33219e-06	-1.91985e-06	-0.000169276
		12.0754	-1.8476e-13	-1.4918e-08	-2.95349e-06	-1.69044e-06	-0.000154892
		12.1708	-1.43423e-13	-1.26797e-08	-2.61783e-06	-1.48844e-06	-0.00014173
		12.2663	-1.11335e-13	-1.07772e-08	-2.32032e-06	-1.31058e-06	-0.000129687
		12.3618	-8.64254e-14	-9.1602e-09	-2.05662e-06	-1.15397e-06	-0.000118667
		12.4573	-6.70892e-14	-7.7858e-09	-1.82289e-06	-1.01608e-06	-0.000108583
		12.5528	-5.20791e-14	-6.61761e-09	-1.61572e-06	-8.94659e-07	-9.93565e-05
		12.6482	-4.04273e-14	-5.6247e-09	-1.4321e-06	-7.87752e-07	-9.09137e-05
		12.7437	-3.13824e-14	-4.78077e-09	-1.26934e-06	-6.93619e-07	-8.31884e-05
		12.8392	-2.43611e-14	-4.06346e-09	-1.12509e-06	-6.10735e-07	-7.61195e-05
		12.9347	-1.89107e-14	-3.45378e-09	-9.97222e-07	-5.37755e-07	-6.96512e-05
		13.0302	-1.46798e-14	-2.93557e-09	-8.83889e-07	-4.73496e-07	-6.37326e-05
		13.1256	-1.13954e-14	-2.49511e-09	-7.83437e-07	-4.16915e-07	-5.83169e-05
		13.2211	-8.84589e-15	-2.12075e-09	-6.94401e-07	-3.67096e-07	-5.33614e-05
		13.3166	-6.86677e-15	-1.80255e-09	-6.15484e-07	-3.23229e-07	-4.8827e-05
		13.4121	-5.33045e-15	-1.53209e-09	-5.45535e-07	-2.84605e-07	-4.46779e-05
		13.5075	-4.13785e-15	-1.30222e-09	-4.83536e-07	-2.50596e-07	-4.08814e-05
		13.603	-3.21208e-15	-1.10683e-09	-4.28583e-07	-2.20651e-07	-3.74075e-05
		13.6985	-2.49343e-15	-9.40762e-10	-3.79876e-07	-1.94284e-07	-3.42287e-05
		13.794	-1.93557e-15	-7.99609e-10	-3.36703e-07	-1.71068e-07	-3.13201e-05
		13.8895	-1.50252e-15	-6.79635e-10	-2.98438e-07	-1.50626e-07	-2.86587e-05
		13.9849	-1.16635e-15	-5.77663e-10	-2.64521e-07	-1.32627e-07	-2.62234e-05
		14.0804	-9.05401e-16	-4.9099e-10	-2.34459e-07	-1.16779e-07	-2.3995e-05
		14.1759	-7.02833e-16	-4.17321e-10	-2.07813e-07	-1.02824e-07	-2.1956e-05
		14.2714	-5.45586e-16	-3.54706e-10	-1.84195e-07	-9.05373e-08	-2.00903e-05
		14.3668	-4.2352e-16	-3.01486e-10	-1.63262e-07	-7.97185e-08	-1.83831e-05
		14.4623	-3.28765e-16	-2.56251e-10	-1.44707e-07	-7.01925e-08	-1.6821e-05
		14.5578	-2.55209e-16	-2.17803e-10	-1.28262e-07	-6.18048e-08	-1.53916e-05
		14.6533	-1.98111e-16	-1.85123e-10	-1.13685e-07	-5.44194e-08	-1.40837e-05
		14.7487	-1.53787e-16	-1.57347e-10	-1.00765e-07	-4.79166e-08	-1.28869e-05
		14.8442	-1.1938e-16	-1.33739e-10	-8.93132e-08	-4.21907e-08	-1.17918e-05
		14.9397	-9.26704e-17	-1.13673e-10	-7.91629e-08	-3.71492e-08	-1.07898e-05
		15.0352	-7.19369e-17	-9.66172e-11	-7.01662e-08	-3.271e-08	-9.8729e-06
		15.1306	-5.58423e-17	-8.21207e-11	-6.2192e-08	-2.88013e-08	-9.03394e-06
		15.2261	-4.33485e-17	-6.97992e-11	-5.5124e-08	-2.53597e-08	-8.26627e-06
		15.3216	-3.365e-17	-5.93265e-11	-4.88592e-08	-2.23293e-08	-7.56383e-06
		15.4171	-2.61214e-17	-5.04251e-11	-4.33065e-08	-1.96611e-08	-6.92108e-06
		15.5126	-2.02772e-17	-4.28593e-11	-3.83848e-08	-1.73117e-08	-6.33296e-06
		15.608	-1.57405e-17	-3.64287e-11	-3.40224e-08	-1.5243e-08	-5.7948e-06
		15.7035	-1.22188e-17	-3.09629e-11	-3.01558e-08	-1.34215e-08	-5.30238e-06
		15.799	-9.48507e-18	-2.63172e-11	-2.67287e-08	-1.18177e-08	-4.8518e-06
		15.8945	-7.36295e-18	-2.23686e-11	-2.3691e-08	-1.04056e-08	-4.43952e-06
		15.99	-5.71561e-18	-1.90124e-11	-2.09986e-08	-9.16214e-09	-4.06226e-06
		16.0854	-4.43684e-18	-1.61597e-11	-1.86121e-08	-8.06731e-09	-3.71706e-06
		16.1809	-3.44417e-18	-1.37351e-11	-1.64969e-08	-7.1033e-09	-3.4012e-06
		16.2764	-2.6736e-18	-1.16743e-11	-1.46221e-08	-6.25449e-09	-3.11218e-06
		16.3719	-2.07543e-18	-9.92268e-12	-1.29603e-08	-5.50711e-09	-2.84772e-06
		16.4673	-1.61108e-18	-8.43388e-12	-1.14874e-08	-4.84903e-09	-2.60573e-06
		16.5628	-1.25063e-18	-7.16845e-12	-1.01819e-08	-4.2696e-09	-2.3843e-06
		16.6583	-9.70824e-19	-6.09289e-12	-9.02471e-09	-3.7594e-09	-2.18169e-06
		16.7538	-7.53618e-19	-5.17871e-12	-7.99907e-09	-3.31017e-09	-1.9963e-06
		16.8493	-5.85009e-19	-4.4017e-12	-7.08999e-09	-2.91462e-09	-1.82666e-06
		16.9447	-4.54123e-19	-3.74126e-12	-6.28423e-09	-2.56634e-09	-1.67144e-06
		17.0402	-3.52521e-19	-3.17992e-12	-5.57004e-09	-2.25967e-09	-1.5294e-06
		17.1357	-2.7365e-19	-2.7028e-12	-4.93701e-09	-1.98965e-09	-1.39944e-06
		17.2312	-2.12426e-19	-2.29727e-12	-4.37593e-09	-1.7519e-09	-1.28052e-06
		17.3266	-1.64899e-19	-1.95259e-12	-3.87861e-09	-1.54255e-09	-1.17171e-06
		17.4221	-1.28006e-19	-1.65962e-12	-3.43782e-09	-1.35823e-09	-1.07214e-06
		17.5176	-9.93665e-20	-1.41061e-12	-3.04712e-09	-1.19592e-09	-9.81033e-07
		17.6131	-7.7135e-20	-1.19896e-12	-2.70082e-09	-1.05302e-09	-8.97668e-07
		17.7085	-5.98773e-20	-1.01907e-12	-2.39387e-09	-9.27186e-10	-8.21387e-07
		17.804	-4.64808e-20	-8.66168e-13	-2.12181e-09	-8.16391e-10	-7.51589e-07
		17.8995	-3.60815e-20	-7.36207e-13	-1.88067e-09	-7.18836e-10	-6.87721e-07
		17.995	-2.80089e-20	-6.25746e-13	-1.66694e-09	-6.32939e-10	-6.29281e-07
		18.0905	-2.17424e-20	-5.31859e-13	-1.4775e-09	-5.57305e-10	-5.75807e-07
		18.1859	-1.68779e-20	-4.52059e-13	-1.30958e-09	-4.9071e-10	-5.26877e-07
		18.2814	-1.31017e-20	-3.84231e-13	-1.16075e-09	-4.32072e-10	-4.82105e-07
		18.3769	-1.01704e-20	-3.26581e-13	-1.02883e-09	-3.80442e-10	-4.41137e-07
		18.4724	-7.89498e-21	-2.77581e-13	-9.11908e-10	-3.34981e-10	-4.03651e-07
		18.5678	-6.12861e-21	-2.35932e-13	-8.08271e-10	-2.94952e-10	-3.6935e-07
		18.6633	-4.75744e-21	-2.00533e-13	-7.16413e-10	-2.59707e-10	-3.37964e-07
		18.7588	-3.69304e-21	-1.70445e-13	-6.34994e-10	-2.28673e-10	-3.09245e-07
		18.8543	-2.86679e-21	-1.44871e-13	-5.62828e-10	-2.01348e-10	-2.82966e-07
		18.9498	-2.22539e-21	-1.23135e-13	-4.98864e-10	-1.77287e-10	-2.58921e-07
		19.0452	-1.7275e-21	-1.04659e-13	-4.42169e-10	-1.56102e-10	-2.36919e-07
		19.1407	-1.341e-21	-8.89563e-14	-3.91917e-10	-1.37449e-10	-2.16786e-07
		19.2362	-1.04097e-21	-7.56092e-14	-3.47376e-10	-1.21024e-10	-1.98364e-07
		19.3317	-8.08073e-22	-6.42648e-14	-3.07898e-10	-1.06563e-10	-1.81508e-07
		19.4271	-6.27281e-22	-5.46225e-14	-2.72906e-10	-9.38288e-11	-1.66084e-07
		19.5226	-4.86937e-22	-4.64269e-14	-2.41891e-10	-8.26167e-11	-1.51971e-07
		19.6181	-3.77993e-22	-3.9461e-14	-2.144e-10	-7.27444e-11	-1.39057e-07
		19.7136	-2.93424e-22	-3.35402e-14	-1.90034e-10	-6.40518e-11	-1.2724e-07
		19.809	-2.27775e-22	-2.85078e-14	-1.68437e-10	-5.63979e-11	-1.16428e-07
		19.9045	-1.76814e-22	-2.42305e-14	-1.49294e-10	-4.96586e-11	-1.06534e-07
		20	-1.37255e-22	-2.05949e-14	-1.32327e-10	-4.37246e-11	-9.74813e-08

## Sheet: Fig.2c
		x	10 mW/cm2	30 mW/cm2	50 mW/cm2	70 mW/cm2	90 mW/cm2
		1	1.29587	1.37853	0.9159	1.28127	0.98878			x	y	error bar
		1.09548	0.63129	0.8596	0.41369	0.63682	0.3918			10	-0.20681	0.082
		1.19095	0.23166	0.47124	0.04752	0.15396	-0.07462			30	-0.40696	0.02426
		1.28643	0.000466889	0.1843	-0.21392	-0.20176	-0.43408			50	-0.6443	0.08356
		1.38191	-0.12504	-0.02417	-0.39516	-0.45791	-0.70621			70	-0.87623	0.12292
		1.47739	-0.18545	-0.1722	-0.51543	-0.63651	-0.90732			90	-1.24711	0.15254
		1.57286	-0.20681	-0.27398	-0.5897	-0.75509	-1.05093
		1.66834	-0.20564	-0.3406	-0.62964	-0.82759	-1.14825
		1.76382	-0.19233	-0.38073	-0.6443	-0.86506	-1.20852
		1.8593	-0.17324	-0.4011	-0.64065	-0.87623	-1.23938
		1.95477	-0.1522	-0.40696	-0.62407	-0.86798	-1.24711
		2.05025	-0.13139	-0.40235	-0.59865	-0.84568	-1.23687
		2.14573	-0.112	-0.39038	-0.56751	-0.81354	-1.21288
		2.24121	-0.09456	-0.37343	-0.53296	-0.77482	-1.17857
		2.33668	-0.07927	-0.35328	-0.49676	-0.732	-1.13673
		2.43216	-0.06608	-0.3313	-0.46017	-0.68699	-1.08962
		2.52764	-0.05485	-0.30848	-0.4241	-0.64123	-1.03905
		2.62312	-0.04537	-0.28556	-0.38919	-0.59578	-0.98646
		2.71859	-0.03743	-0.26306	-0.35587	-0.5514	-0.933
		2.81407	-0.03081	-0.24135	-0.3244	-0.50864	-0.87955
		2.90955	-0.02531	-0.22066	-0.29494	-0.46787	-0.82681
		3.00503	-0.02077	-0.20116	-0.26755	-0.4293	-0.77531
		3.1005	-0.01703	-0.18292	-0.24223	-0.39308	-0.72543
		3.19598	-0.01394	-0.16597	-0.21893	-0.35924	-0.67745
		3.29146	-0.01141	-0.15031	-0.19759	-0.32779	-0.63157
		3.38693	-0.00933	-0.13591	-0.17809	-0.29866	-0.5879
		3.48241	-0.00763	-0.12271	-0.16034	-0.27178	-0.54652
		3.57789	-0.00623	-0.11065	-0.14421	-0.24704	-0.50743
		3.67337	-0.00509	-0.09967	-0.1296	-0.22434	-0.47062
		3.76884	-0.00416	-0.08969	-0.11637	-0.20355	-0.43606
		3.86432	-0.00339	-0.08065	-0.10443	-0.18454	-0.40369
		3.9598	-0.00277	-0.07246	-0.09365	-0.16719	-0.37342
		4.05528	-0.00226	-0.06506	-0.08395	-0.15138	-0.34518
		4.15075	-0.00185	-0.05838	-0.07521	-0.13699	-0.31886
		4.24623	-0.00151	-0.05237	-0.06735	-0.12391	-0.29438
		4.34171	-0.00123	-0.04695	-0.0603	-0.11203	-0.27164
		4.43719	-0.001	-0.04207	-0.05396	-0.10125	-0.25053
		4.53266	-0.000818259	-0.03769	-0.04828	-0.09147	-0.23096
		4.62814	-0.000667583	-0.03375	-0.04318	-0.08262	-0.21283
		4.72362	-0.000544635	-0.03022	-0.03862	-0.0746	-0.19606
		4.8191	-0.000444318	-0.02704	-0.03453	-0.06734	-0.18055
		4.91457	-0.00036247	-0.0242	-0.03086	-0.06077	-0.16622
		5.01005	-0.000295694	-0.02165	-0.02759	-0.05484	-0.15298
		5.10553	-0.000241216	-0.01937	-0.02465	-0.04947	-0.14076
		5.20101	-0.000196773	-0.01732	-0.02203	-0.04462	-0.12949
		5.29648	-0.000160517	-0.01549	-0.01968	-0.04024	-0.11909
		5.39196	-0.00013094	-0.01385	-0.01758	-0.03629	-0.10951
		5.48744	-0.000106812	-0.01238	-0.0157	-0.03272	-0.10069
		5.58291	-8.71297e-05	-0.01107	-0.01403	-0.0295	-0.09256
		5.67839	-7.1074e-05	-0.0099	-0.01253	-0.02659	-0.08507
		5.77387	-5.79766e-05	-0.00884	-0.01119	-0.02397	-0.07818
		5.86935	-4.72927e-05	-0.0079	-0.00999	-0.02161	-0.07184
		5.96482	-3.85776e-05	-0.00706	-0.00892	-0.01947	-0.066
		6.0603	-3.14684e-05	-0.00631	-0.00797	-0.01755	-0.06064
		6.15578	-2.56692e-05	-0.00564	-0.00711	-0.01582	-0.0557
		6.25126	-2.09388e-05	-0.00504	-0.00635	-0.01425	-0.05116
		6.34673	-1.70801e-05	-0.0045	-0.00567	-0.01284	-0.04699
		6.44221	-1.39324e-05	-0.00402	-0.00506	-0.01157	-0.04315
		6.53769	-1.13649e-05	-0.0036	-0.00452	-0.01043	-0.03963
		6.63317	-9.27045e-06	-0.00321	-0.00403	-0.00939	-0.03639
		6.72864	-7.56201e-06	-0.00287	-0.0036	-0.00846	-0.03341
		6.82412	-6.16842e-06	-0.00256	-0.00322	-0.00762	-0.03068
		6.9196	-5.03165e-06	-0.00229	-0.00287	-0.00687	-0.02817
		7.01508	-4.10437e-06	-0.00205	-0.00256	-0.00619	-0.02586
		7.11055	-3.34798e-06	-0.00183	-0.00229	-0.00557	-0.02374
		7.20603	-2.73098e-06	-0.00163	-0.00204	-0.00502	-0.0218
		7.30151	-2.22769e-06	-0.00146	-0.00182	-0.00452	-0.02001
		7.39698	-1.81715e-06	-0.0013	-0.00163	-0.00408	-0.01837
		7.49246	-1.48227e-06	-0.00116	-0.00145	-0.00367	-0.01686
		7.58794	-1.2091e-06	-0.00104	-0.0013	-0.00331	-0.01548
		7.68342	-9.86276e-07	-0.000928869	-0.00116	-0.00298	-0.0142
		7.77889	-8.04516e-07	-0.000829733	-0.00103	-0.00268	-0.01304
		7.87437	-6.56252e-07	-0.000741172	-0.000922148	-0.00242	-0.01197
		7.96985	-5.35311e-07	-0.00066206	-0.000823132	-0.00218	-0.01098
		8.06533	-4.36659e-07	-0.00059139	-0.000734744	-0.00196	-0.01008
		8.1608	-3.56187e-07	-0.00052826	-0.000655846	-0.00177	-0.00925
		8.25628	-2.90545e-07	-0.000471868	-0.000585417	-0.00159	-0.00849
		8.35176	-2.37001e-07	-0.000421494	-0.00052255	-0.00143	-0.00779
		8.44724	-1.93324e-07	-0.000376496	-0.000466433	-0.00129	-0.00715
		8.54271	-1.57696e-07	-0.000336301	-0.000416342	-0.00116	-0.00657
		8.63819	-1.28634e-07	-0.000300397	-0.000371629	-0.00105	-0.00603
		8.73367	-1.04928e-07	-0.000268325	-0.000331717	-0.000943497	-0.00553
		8.82915	-8.55911e-08	-0.000239677	-0.000296091	-0.000849841	-0.00507
		8.92462	-6.98175e-08	-0.000214087	-0.000264291	-0.000765479	-0.00466
		9.0201	-5.69509e-08	-0.000191229	-0.000235907	-0.00068949	-0.00427
		9.11558	-4.64554e-08	-0.000170811	-0.00021057	-0.000621043	-0.00392
		9.21106	-3.78941e-08	-0.000152573	-0.000187954	-0.00055939	-0.0036
		9.30653	-3.09106e-08	-0.000136283	-0.000167767	-0.000503857	-0.0033
		9.40201	-2.52141e-08	-0.000121731	-0.000149748	-0.000453836	-0.00303
		9.49749	-2.05674e-08	-0.000108733	-0.000133665	-0.00040878	-0.00278
		9.59296	-1.6777e-08	-9.71232e-05	-0.000119308	-0.000368197	-0.00255
		9.68844	-1.36852e-08	-8.67527e-05	-0.000106494	-0.000331642	-0.00234
		9.78392	-1.11631e-08	-7.74895e-05	-9.5056e-05	-0.000298717	-0.00215
		9.8794	-9.10589e-09	-6.92154e-05	-8.48463e-05	-0.00026906	-0.00197
		9.97487	-7.42777e-09	-6.18247e-05	-7.57332e-05	-0.000242347	-0.00181
		10.0703	-6.0589e-09	-5.52231e-05	-6.75989e-05	-0.000218286	-0.00166
		10.1658	-4.94231e-09	-4.93264e-05	-6.03383e-05	-0.000196614	-0.00152
		10.2613	-4.03149e-09	-4.40594e-05	-5.38575e-05	-0.000177093	-0.0014
		10.3568	-3.28853e-09	-3.93547e-05	-4.80728e-05	-0.00015951	-0.00128
		10.4523	-2.68248e-09	-3.51524e-05	-4.29093e-05	-0.000143673	-0.00118
		10.5477	-2.18813e-09	-3.13989e-05	-3.83005e-05	-0.000129409	-0.00108
		10.6432	-1.78488e-09	-2.80461e-05	-3.41867e-05	-0.00011656	-0.000992461
		10.7387	-1.45594e-09	-2.50513e-05	-3.05147e-05	-0.000104987	-0.000910756
		10.8342	-1.18763e-09	-2.23763e-05	-2.72372e-05	-9.45635e-05	-0.000835776
		10.9297	-9.6876e-10	-1.99869e-05	-2.43117e-05	-8.51746e-05	-0.000766967
		11.0251	-7.90227e-10	-1.78527e-05	-2.17004e-05	-7.67179e-05	-0.000703823
		11.1206	-6.44596e-10	-1.59464e-05	-1.93695e-05	-6.91008e-05	-0.000645877
		11.2161	-5.25804e-10	-1.42436e-05	-1.72891e-05	-6.22399e-05	-0.000592701
		11.3116	-4.28903e-10	-1.27226e-05	-1.54321e-05	-5.60603e-05	-0.000543903
		11.407	-3.49861e-10	-1.13641e-05	-1.37745e-05	-5.04942e-05	-0.000499122
		11.5025	-2.85385e-10	-1.01506e-05	-1.2295e-05	-4.54807e-05	-0.000458027
		11.598	-2.32791e-10	-9.06673e-06	-1.09744e-05	-4.0965e-05	-0.000420316
		11.6935	-1.8989e-10	-8.09857e-06	-9.79564e-06	-3.68977e-05	-0.000385709
		11.7889	-1.54895e-10	-7.23379e-06	-8.74349e-06	-3.32342e-05	-0.000353952
		11.8844	-1.2635e-10	-6.46135e-06	-7.80436e-06	-2.99344e-05	-0.000324809
		11.9799	-1.03065e-10	-5.77139e-06	-6.96609e-06	-2.69623e-05	-0.000298065
		12.0754	-8.40709e-11	-5.15511e-06	-6.21786e-06	-2.42852e-05	-0.000273523
		12.1708	-6.85775e-11	-4.60464e-06	-5.55e-06	-2.1874e-05	-0.000251002
		12.2663	-5.59393e-11	-4.11295e-06	-4.95388e-06	-1.97021e-05	-0.000230335
		12.3618	-4.56303e-11	-3.67376e-06	-4.42178e-06	-1.77459e-05	-0.00021137
		12.4573	-3.72211e-11	-3.28147e-06	-3.94684e-06	-1.5984e-05	-0.000193966
		12.5528	-3.03616e-11	-2.93106e-06	-3.52291e-06	-1.43969e-05	-0.000177995
		12.6482	-2.47663e-11	-2.61808e-06	-3.14451e-06	-1.29675e-05	-0.00016334
		12.7437	-2.02021e-11	-2.33852e-06	-2.80676e-06	-1.168e-05	-0.00014989
		12.8392	-1.6479e-11	-2.0888e-06	-2.50529e-06	-1.05203e-05	-0.000137549
		12.9347	-1.34421e-11	-1.86576e-06	-2.23619e-06	-9.47572e-06	-0.000126223
		13.0302	-1.09649e-11	-1.66653e-06	-1.996e-06	-8.53489e-06	-0.00011583
		13.1256	-8.94416e-12	-1.48857e-06	-1.78161e-06	-7.68747e-06	-0.000106292
		13.2211	-7.29584e-12	-1.32962e-06	-1.59025e-06	-6.92418e-06	-9.75404e-05
		13.3166	-5.95129e-12	-1.18764e-06	-1.41944e-06	-6.23669e-06	-8.9509e-05
		13.4121	-4.85453e-12	-1.06082e-06	-1.26698e-06	-5.61745e-06	-8.21388e-05
		13.5075	-3.95989e-12	-9.47544e-07	-1.13089e-06	-5.0597e-06	-7.53755e-05
		13.603	-3.23012e-12	-8.46363e-07	-1.00942e-06	-4.55733e-06	-6.91691e-05
		13.6985	-2.63484e-12	-7.55986e-07	-9.01001e-07	-4.10484e-06	-6.34737e-05
		13.794	-2.14927e-12	-6.7526e-07	-8.04225e-07	-3.69727e-06	-5.82472e-05
		13.8895	-1.75318e-12	-6.03155e-07	-7.17843e-07	-3.33017e-06	-5.34511e-05
		13.9849	-1.43008e-12	-5.38748e-07	-6.40739e-07	-2.99952e-06	-4.905e-05
		14.0804	-1.16653e-12	-4.8122e-07	-5.71917e-07	-2.7017e-06	-4.50112e-05
		14.1759	-9.51553e-13	-4.29834e-07	-5.10488e-07	-2.43345e-06	-4.13049e-05
		14.2714	-7.76192e-13	-3.83935e-07	-4.55656e-07	-2.19184e-06	-3.79038e-05
		14.3668	-6.33147e-13	-3.42938e-07	-4.06714e-07	-1.97421e-06	-3.47828e-05
		14.4623	-5.16465e-13	-3.06318e-07	-3.63029e-07	-1.77819e-06	-3.19188e-05
		14.5578	-4.21285e-13	-2.73609e-07	-3.24036e-07	-1.60164e-06	-2.92906e-05
		14.6533	-3.43647e-13	-2.44392e-07	-2.89231e-07	-1.44261e-06	-2.68788e-05
		14.7487	-2.80316e-13	-2.18295e-07	-2.58165e-07	-1.29938e-06	-2.46655e-05
		14.8442	-2.28657e-13	-1.94985e-07	-2.30435e-07	-1.17036e-06	-2.26346e-05
		14.9397	-1.86517e-13	-1.74164e-07	-2.05684e-07	-1.05416e-06	-2.07708e-05
		15.0352	-1.52144e-13	-1.55567e-07	-1.83592e-07	-9.49492e-07	-1.90605e-05
		15.1306	-1.24106e-13	-1.38955e-07	-1.63872e-07	-8.55218e-07	-1.74911e-05
		15.2261	-1.01234e-13	-1.24117e-07	-1.46271e-07	-7.70304e-07	-1.60508e-05
		15.3216	-8.25777e-14	-1.10864e-07	-1.3056e-07	-6.93821e-07	-1.47292e-05
		15.4171	-6.73594e-14	-9.90253e-08	-1.16536e-07	-6.24932e-07	-1.35164e-05
		15.5126	-5.49458e-14	-8.84511e-08	-1.04019e-07	-5.62883e-07	-1.24034e-05
		15.608	-4.48198e-14	-7.90061e-08	-9.28463e-08	-5.06995e-07	-1.13821e-05
		15.7035	-3.656e-14	-7.05697e-08	-8.28737e-08	-4.56656e-07	-1.04449e-05
		15.799	-2.98223e-14	-6.30341e-08	-7.39722e-08	-4.11315e-07	-9.58485e-06
		15.8945	-2.43264e-14	-5.63032e-08	-6.60269e-08	-3.70476e-07	-8.79562e-06
		15.99	-1.98433e-14	-5.0291e-08	-5.89349e-08	-3.33691e-07	-8.07138e-06
		16.0854	-1.61864e-14	-4.49208e-08	-5.26047e-08	-3.00559e-07	-7.40678e-06
		16.1809	-1.32034e-14	-4.0124e-08	-4.69544e-08	-2.70717e-07	-6.79689e-06
		16.2764	-1.07701e-14	-3.58395e-08	-4.1911e-08	-2.43838e-07	-6.23723e-06
		16.3719	-8.7853e-15	-3.20125e-08	-3.74094e-08	-2.19627e-07	-5.72365e-06
		16.4673	-7.16625e-15	-2.85941e-08	-3.33912e-08	-1.97821e-07	-5.25236e-06
		16.5628	-5.84559e-15	-2.55408e-08	-2.98047e-08	-1.78179e-07	-4.81987e-06
		16.6583	-4.7683e-15	-2.28135e-08	-2.66033e-08	-1.60488e-07	-4.423e-06
		16.7538	-3.88955e-15	-2.03774e-08	-2.37459e-08	-1.44553e-07	-4.0588e-06
		16.8493	-3.17275e-15	-1.82015e-08	-2.11953e-08	-1.30201e-07	-3.7246e-06
		16.9447	-2.58804e-15	-1.62579e-08	-1.89187e-08	-1.17273e-07	-3.41791e-06
		17.0402	-2.11109e-15	-1.45218e-08	-1.68867e-08	-1.05629e-07	-3.13648e-06
		17.1357	-1.72204e-15	-1.29711e-08	-1.50729e-08	-9.51414e-08	-2.87821e-06
		17.2312	-1.40468e-15	-1.1586e-08	-1.34539e-08	-8.56949e-08	-2.64122e-06
		17.3266	-1.14581e-15	-1.03489e-08	-1.20088e-08	-7.71863e-08	-2.42374e-06
		17.4221	-9.34652e-16	-9.24379e-09	-1.07189e-08	-6.95225e-08	-2.22416e-06
		17.5176	-7.62405e-16	-8.25672e-09	-9.56762e-09	-6.26197e-08	-2.04102e-06
		17.6131	-6.21902e-16	-7.37504e-09	-8.53996e-09	-5.64022e-08	-1.87296e-06
		17.7085	-5.07291e-16	-6.58752e-09	-7.62268e-09	-5.08021e-08	-1.71874e-06
		17.804	-4.13803e-16	-5.88409e-09	-6.80393e-09	-4.5758e-08	-1.57722e-06
		17.8995	-3.37543e-16	-5.25577e-09	-6.07312e-09	-4.12147e-08	-1.44735e-06
		17.995	-2.75337e-16	-4.69455e-09	-5.4208e-09	-3.71225e-08	-1.32817e-06
		18.0905	-2.24595e-16	-4.19326e-09	-4.83855e-09	-3.34367e-08	-1.21881e-06
		18.1859	-1.83205e-16	-3.74549e-09	-4.31884e-09	-3.01168e-08	-1.11845e-06
		18.2814	-1.49442e-16	-3.34554e-09	-3.85496e-09	-2.71265e-08	-1.02636e-06
		18.3769	-1.21901e-16	-2.98829e-09	-3.4409e-09	-2.44331e-08	-9.41845e-07
		18.4724	-9.94361e-17	-2.6692e-09	-3.07131e-09	-2.20072e-08	-8.64292e-07
		18.5678	-8.1111e-17	-2.38417e-09	-2.74142e-09	-1.98221e-08	-7.93125e-07
		18.6633	-6.6163e-17	-2.12959e-09	-2.44696e-09	-1.7854e-08	-7.27818e-07
		18.7588	-5.39699e-17	-1.90218e-09	-2.18413e-09	-1.60813e-08	-6.67889e-07
		18.8543	-4.40238e-17	-1.69906e-09	-1.94954e-09	-1.44846e-08	-6.12894e-07
		18.9498	-3.59106e-17	-1.51763e-09	-1.74014e-09	-1.30464e-08	-5.62428e-07
		19.0452	-2.92926e-17	-1.35558e-09	-1.55323e-09	-1.1751e-08	-5.16117e-07
		19.1407	-2.38943e-17	-1.21083e-09	-1.3864e-09	-1.05843e-08	-4.73619e-07
		19.2362	-1.94908e-17	-1.08153e-09	-1.23748e-09	-9.53339e-09	-4.34621e-07
		19.3317	-1.58989e-17	-9.66043e-10	-1.10456e-09	-8.58683e-09	-3.98833e-07
		19.4271	-1.29689e-17	-8.62887e-10	-9.85923e-10	-7.73425e-09	-3.65993e-07
		19.5226	-1.05788e-17	-7.70746e-10	-8.80025e-10	-6.96632e-09	-3.35857e-07
		19.6181	-8.62926e-18	-6.88444e-10	-7.85501e-10	-6.27464e-09	-3.08202e-07
		19.7136	-7.03897e-18	-6.1493e-10	-7.01131e-10	-5.65164e-09	-2.82824e-07
		19.809	-5.74176e-18	-5.49267e-10	-6.25822e-10	-5.09049e-09	-2.59536e-07
		19.9045	-4.68361e-18	-4.90615e-10	-5.58602e-10	-4.58506e-09	-2.38166e-07
		20	-3.82047e-18	-4.38226e-10	-4.98603e-10	-4.12981e-09	-2.18555e-07

## Sheet: Fig.2d
		x	10 mW/cm2	30 mW/cm2	50 mW/cm2	70 mW/cm2	90 mW/cm2
		1	4.53624	3.67395	4.57534	5.65307	2.42616			x	y	error bar
		1.09548	3.23142	2.47236	2.91794	3.20096	0.99204			10	-0.3016	0.07152
		1.19095	2.24875	1.5546	1.67054	1.46516	-0.05854			30	-0.778	0.0754
		1.28643	1.51341	0.86029	0.74282	0.25993	-0.81192			50	-1.23894	0.10031
		1.38191	0.96747	0.34134	0.06342	-0.55465	-1.33625			70	-1.6512	0.1299
		1.47739	0.56613	-0.04051	-0.42398	-1.08375	-1.68523			90	-2.05814	0.174
		1.57286	0.27479	-0.31567	-0.76371	-1.40617	-1.90104
		1.66834	0.06678	-0.50821	-0.99061	-1.58074	-2.01674
		1.76382	-0.07844	-0.6372	-1.13201	-1.6512	-2.05814
		1.8593	-0.17663	-0.7177	-1.20924	-1.64987	-2.04532
		1.95477	-0.23987	-0.76153	-1.23894	-1.60052	-1.99383
		2.05025	-0.27738	-0.778	-1.234	-1.52046	-1.91561
		2.14573	-0.29618	-0.77436	-1.20438	-1.4222	-1.81982
		2.24121	-0.3016	-0.75626	-1.15774	-1.31464	-1.7134
		2.33668	-0.29764	-0.72807	-1.0999	-1.20401	-1.60152
		2.43216	-0.28732	-0.69316	-1.03528	-1.09458	-1.48806
		2.52764	-0.27287	-0.65408	-0.96717	-0.98915	-1.37579
		2.62312	-0.25594	-0.61277	-0.898	-0.88952	-1.2667
		2.71859	-0.23773	-0.57068	-0.82953	-0.79668	-1.16216
		2.81407	-0.2191	-0.52886	-0.76302	-0.71112	-1.06304
		2.90955	-0.20066	-0.48807	-0.69931	-0.63294	-0.96987
		3.00503	-0.18282	-0.44885	-0.63895	-0.56201	-0.88289
		3.1005	-0.16584	-0.41153	-0.58226	-0.49801	-0.80217
		3.19598	-0.1499	-0.37635	-0.5294	-0.44054	-0.7276
		3.29146	-0.13508	-0.3434	-0.48039	-0.38911	-0.65899
		3.38693	-0.12141	-0.31273	-0.43518	-0.34326	-0.59609
		3.48241	-0.10888	-0.28432	-0.39364	-0.30247	-0.53859
		3.57789	-0.09746	-0.2581	-0.3556	-0.26628	-0.48615
		3.67337	-0.08709	-0.23401	-0.32087	-0.23422	-0.43843
		3.76884	-0.07772	-0.21192	-0.28924	-0.20588	-0.39509
		3.86432	-0.06927	-0.19172	-0.2605	-0.18086	-0.35579
		3.9598	-0.06167	-0.17329	-0.23443	-0.15879	-0.32021
		4.05528	-0.05485	-0.15651	-0.21083	-0.13936	-0.28803
		4.15075	-0.04875	-0.14126	-0.18949	-0.12225	-0.25896
		4.24623	-0.0433	-0.12742	-0.17021	-0.1072	-0.23273
		4.34171	-0.03843	-0.11487	-0.15283	-0.09398	-0.20907
		4.43719	-0.0341	-0.1035	-0.13716	-0.08237	-0.18776
		4.53266	-0.03023	-0.09322	-0.12305	-0.07217	-0.16857
		4.62814	-0.0268	-0.08393	-0.11036	-0.06323	-0.1513
		4.72362	-0.02374	-0.07554	-0.09894	-0.05538	-0.13577
		4.8191	-0.02103	-0.06797	-0.08869	-0.0485	-0.12181
		4.91457	-0.01862	-0.06113	-0.07947	-0.04247	-0.10926
		5.01005	-0.01648	-0.05498	-0.0712	-0.03718	-0.09799
		5.10553	-0.01459	-0.04943	-0.06378	-0.03255	-0.08786
		5.20101	-0.01291	-0.04443	-0.05713	-0.0285	-0.07878
		5.29648	-0.01142	-0.03993	-0.05115	-0.02494	-0.07062
		5.39196	-0.0101	-0.03588	-0.0458	-0.02183	-0.0633
		5.48744	-0.00894	-0.03224	-0.04101	-0.01911	-0.05674
		5.58291	-0.0079	-0.02896	-0.03671	-0.01672	-0.05085
		5.67839	-0.00699	-0.02602	-0.03286	-0.01463	-0.04557
		5.77387	-0.00618	-0.02337	-0.02941	-0.0128	-0.04083
		5.86935	-0.00546	-0.02099	-0.02632	-0.0112	-0.03659
		5.96482	-0.00483	-0.01885	-0.02355	-0.0098	-0.03278
		6.0603	-0.00427	-0.01692	-0.02107	-0.00858	-0.02937
		6.15578	-0.00378	-0.0152	-0.01886	-0.00751	-0.02631
		6.25126	-0.00334	-0.01364	-0.01687	-0.00657	-0.02357
		6.34673	-0.00295	-0.01225	-0.01509	-0.00575	-0.02112
		6.44221	-0.00261	-0.011	-0.0135	-0.00503	-0.01892
		6.53769	-0.0023	-0.00987	-0.01208	-0.0044	-0.01694
		6.63317	-0.00204	-0.00886	-0.01081	-0.00385	-0.01518
		6.72864	-0.0018	-0.00795	-0.00967	-0.00337	-0.0136
		6.82412	-0.00159	-0.00714	-0.00865	-0.00295	-0.01218
		6.9196	-0.00141	-0.00641	-0.00774	-0.00258	-0.01091
		7.01508	-0.00124	-0.00575	-0.00692	-0.00225	-0.00977
		7.11055	-0.0011	-0.00516	-0.00619	-0.00197	-0.00875
		7.20603	-0.000970442	-0.00463	-0.00554	-0.00173	-0.00784
		7.30151	-0.000857588	-0.00416	-0.00495	-0.00151	-0.00702
		7.39698	-0.000757849	-0.00373	-0.00443	-0.00132	-0.00629
		7.49246	-0.000669704	-0.00335	-0.00396	-0.00116	-0.00563
		7.58794	-0.000591806	-0.00301	-0.00354	-0.00101	-0.00504
		7.68342	-0.000522965	-0.0027	-0.00317	-0.000884418	-0.00452
		7.77889	-0.000462129	-0.00242	-0.00284	-0.000773732	-0.00405
		7.87437	-0.000408367	-0.00217	-0.00254	-0.000676896	-0.00362
		7.96985	-0.000360858	-0.00195	-0.00227	-0.000592179	-0.00324
		8.06533	-0.000318875	-0.00175	-0.00203	-0.000518064	-0.00291
		8.1608	-0.000281775	-0.00157	-0.00181	-0.000453224	-0.0026
		8.25628	-0.00024899	-0.00141	-0.00162	-0.000396499	-0.00233
		8.35176	-0.000220019	-0.00127	-0.00145	-0.000346873	-0.00209
		8.44724	-0.000194419	-0.00114	-0.0013	-0.000303458	-0.00187
		8.54271	-0.000171797	-0.00102	-0.00116	-0.000265477	-0.00167
		8.63819	-0.000151807	-0.000914709	-0.00104	-0.000232249	-0.0015
		8.73367	-0.000134142	-0.000820878	-0.000929079	-0.00020318	-0.00134
		8.82915	-0.000118533	-0.000736671	-0.000830961	-0.000177749	-0.0012
		8.92462	-0.00010474	-0.0006611	-0.000743204	-0.000155502	-0.00108
		9.0201	-9.2552e-05	-0.00059328	-0.000664713	-0.000136038	-0.000964521
		9.11558	-8.17821e-05	-0.000532416	-0.000594511	-0.000119011	-0.000863795
		9.21106	-7.22653e-05	-0.000477795	-0.000531722	-0.000104115	-0.000773587
		9.30653	-6.38559e-05	-0.000428777	-0.000475564	-9.10837e-05	-0.000692799
		9.40201	-5.64251e-05	-0.000384787	-0.000425337	-7.96832e-05	-0.000620447
		9.49749	-4.9859e-05	-0.00034531	-0.000380414	-6.97096e-05	-0.000555651
		9.59296	-4.40569e-05	-0.000309882	-0.000340235	-6.09844e-05	-0.000497621
		9.68844	-3.893e-05	-0.000278089	-0.0003043	-5.33512e-05	-0.000445651
		9.78392	-3.43996e-05	-0.000249558	-0.00027216	-4.66735e-05	-0.000399109
		9.8794	-3.03965e-05	-0.000223953	-0.000243414	-4.08316e-05	-0.000357427
		9.97487	-2.68592e-05	-0.000200976	-0.000217705	-3.57208e-05	-0.000320098
		10.0703	-2.37336e-05	-0.000180356	-0.00019471	-3.12498e-05	-0.000286668
		10.1658	-2.09716e-05	-0.000161851	-0.000174145	-2.73384e-05	-0.000256728
		10.2613	-1.85311e-05	-0.000145245	-0.000155751	-2.39166e-05	-0.000229916
		10.3568	-1.63746e-05	-0.000130342	-0.0001393	-2.0923e-05	-0.000205904
		10.4523	-1.44691e-05	-0.000116969	-0.000124587	-1.83042e-05	-0.000184399
		10.5477	-1.27852e-05	-0.000104967	-0.000111428	-1.60131e-05	-0.000165141
		10.6432	-1.12974e-05	-9.41975e-05	-9.96585e-05	-1.40088e-05	-0.000147893
		10.7387	-9.98267e-06	-8.45325e-05	-8.91322e-05	-1.22554e-05	-0.000132447
		10.8342	-8.82096e-06	-7.58591e-05	-7.97177e-05	-1.07214e-05	-0.000118614
		10.9297	-7.79443e-06	-6.80756e-05	-7.12976e-05	-9.37944e-06	-0.000106226
		11.0251	-6.88737e-06	-6.10908e-05	-6.37669e-05	-8.20545e-06	-9.51319e-05
		11.1206	-6.08586e-06	-5.48226e-05	-5.70316e-05	-7.1784e-06	-8.51963e-05
		11.2161	-5.37763e-06	-4.91975e-05	-5.10076e-05	-6.27991e-06	-7.62983e-05
		11.3116	-4.75181e-06	-4.41496e-05	-4.562e-05	-5.49387e-06	-6.83296e-05
		11.407	-4.19883e-06	-3.96196e-05	-4.08014e-05	-4.80622e-06	-6.11932e-05
		11.5025	-3.71019e-06	-3.55544e-05	-3.64918e-05	-4.20465e-06	-5.48021e-05
		11.598	-3.27842e-06	-3.19064e-05	-3.26373e-05	-3.67837e-06	-4.90785e-05
		11.6935	-2.8969e-06	-2.86326e-05	-2.919e-05	-3.21796e-06	-4.39527e-05
		11.7889	-2.55978e-06	-2.56947e-05	-2.61068e-05	-2.81518e-06	-3.93622e-05
		11.8844	-2.26189e-06	-2.30583e-05	-2.33493e-05	-2.46281e-06	-3.52511e-05
		11.9799	-1.99866e-06	-2.06924e-05	-2.0883e-05	-2.15455e-06	-3.15695e-05
		12.0754	-1.76607e-06	-1.85692e-05	-1.86773e-05	-1.88487e-06	-2.82723e-05
		12.1708	-1.56054e-06	-1.66639e-05	-1.67045e-05	-1.64895e-06	-2.53195e-05
		12.2663	-1.37894e-06	-1.49541e-05	-1.49401e-05	-1.44256e-06	-2.26751e-05
		12.3618	-1.21847e-06	-1.34197e-05	-1.3362e-05	-1.262e-06	-2.03069e-05
		12.4573	-1.07667e-06	-1.20428e-05	-1.19506e-05	-1.10404e-06	-1.8186e-05
		12.5528	-9.51371e-07	-1.08071e-05	-1.06884e-05	-9.65847e-07	-1.62866e-05
		12.6482	-8.40656e-07	-9.69824e-06	-9.5594e-06	-8.44956e-07	-1.45856e-05
		12.7437	-7.42826e-07	-8.70314e-06	-8.54968e-06	-7.39195e-07	-1.30623e-05
		12.8392	-6.5638e-07	-7.81014e-06	-7.64662e-06	-6.46673e-07	-1.1698e-05
		12.9347	-5.79994e-07	-7.00878e-06	-6.83895e-06	-5.65731e-07	-1.04762e-05
		13.0302	-5.12498e-07	-6.28963e-06	-6.11658e-06	-4.9492e-07	-9.38209e-06
		13.1256	-4.52857e-07	-5.64428e-06	-5.47051e-06	-4.32973e-07	-8.40221e-06
		13.2211	-4.00156e-07	-5.06514e-06	-4.89269e-06	-3.78779e-07	-7.52467e-06
		13.3166	-3.53588e-07	-4.54542e-06	-4.3759e-06	-3.31369e-07	-6.73878e-06
		13.4121	-3.1244e-07	-4.07903e-06	-3.91369e-06	-2.89892e-07	-6.03497e-06
		13.5075	-2.7608e-07	-3.6605e-06	-3.50031e-06	-2.53608e-07	-5.40466e-06
		13.603	-2.43951e-07	-3.28491e-06	-3.13059e-06	-2.21864e-07	-4.84019e-06
		13.6985	-2.15562e-07	-2.94786e-06	-2.79992e-06	-1.94094e-07	-4.33467e-06
		13.794	-1.90476e-07	-2.64539e-06	-2.50417e-06	-1.698e-07	-3.88195e-06
		13.8895	-1.68309e-07	-2.37395e-06	-2.23967e-06	-1.48547e-07	-3.47651e-06
		13.9849	-1.48722e-07	-2.13037e-06	-2.0031e-06	-1.29954e-07	-3.11342e-06
		14.0804	-1.31415e-07	-1.91178e-06	-1.79153e-06	-1.13688e-07	-2.78825e-06
		14.1759	-1.16122e-07	-1.71562e-06	-1.60229e-06	-9.9458e-08	-2.49704e-06
		14.2714	-1.02608e-07	-1.53959e-06	-1.43305e-06	-8.70091e-08	-2.23624e-06
		14.3668	-9.06672e-08	-1.38162e-06	-1.28168e-06	-7.61185e-08	-2.00268e-06
		14.4623	-8.01159e-08	-1.23985e-06	-1.14631e-06	-6.6591e-08	-1.79352e-06
		14.5578	-7.07925e-08	-1.11264e-06	-1.02523e-06	-5.8256e-08	-1.6062e-06
		14.6533	-6.25541e-08	-9.98472e-07	-9.16937e-07	-5.09643e-08	-1.43845e-06
		14.7487	-5.52744e-08	-8.96023e-07	-8.20085e-07	-4.45853e-08	-1.28821e-06
		14.8442	-4.88419e-08	-8.04085e-07	-7.33464e-07	-3.90047e-08	-1.15367e-06
		14.9397	-4.31579e-08	-7.21581e-07	-6.55991e-07	-3.41226e-08	-1.03318e-06
		15.0352	-3.81355e-08	-6.47542e-07	-5.86702e-07	-2.98516e-08	-9.25271e-07
		15.1306	-3.36975e-08	-5.811e-07	-5.24731e-07	-2.61152e-08	-8.28634e-07
		15.2261	-2.9776e-08	-5.21475e-07	-4.69306e-07	-2.28464e-08	-7.4209e-07
		15.3216	-2.63108e-08	-4.67969e-07	-4.19736e-07	-1.99868e-08	-6.64584e-07
		15.4171	-2.32489e-08	-4.19952e-07	-3.75401e-07	-1.74851e-08	-5.95174e-07
		15.5126	-2.05433e-08	-3.76862e-07	-3.35749e-07	-1.52966e-08	-5.33013e-07
		15.608	-1.81526e-08	-3.38194e-07	-3.00285e-07	-1.3382e-08	-4.77344e-07
		15.7035	-1.60401e-08	-3.03493e-07	-2.68568e-07	-1.1707e-08	-4.27489e-07
		15.799	-1.41735e-08	-2.72353e-07	-2.402e-07	-1.02417e-08	-3.82841e-07
		15.8945	-1.25241e-08	-2.44408e-07	-2.14829e-07	-8.95975e-09	-3.42857e-07
		15.99	-1.10666e-08	-2.1933e-07	-1.92137e-07	-7.83829e-09	-3.07048e-07
		16.0854	-9.77871e-09	-1.96825e-07	-1.71843e-07	-6.8572e-09	-2.74979e-07
		16.1809	-8.64072e-09	-1.7663e-07	-1.53692e-07	-5.9989e-09	-2.4626e-07
		16.2764	-7.63517e-09	-1.58506e-07	-1.37458e-07	-5.24804e-09	-2.2054e-07
		16.3719	-6.74663e-09	-1.42242e-07	-1.22939e-07	-4.59116e-09	-1.97507e-07
		16.4673	-5.9615e-09	-1.27647e-07	-1.09954e-07	-4.0165e-09	-1.76879e-07
		16.5628	-5.26773e-09	-1.1455e-07	-9.83396e-08	-3.51377e-09	-1.58405e-07
		16.6583	-4.65471e-09	-1.02796e-07	-8.79525e-08	-3.07396e-09	-1.41861e-07
		16.7538	-4.11302e-09	-9.22489e-08	-7.86625e-08	-2.68921e-09	-1.27045e-07
		16.8493	-3.63437e-09	-8.27836e-08	-7.03537e-08	-2.35261e-09	-1.13776e-07
		16.9447	-3.21142e-09	-7.42894e-08	-6.29226e-08	-2.05814e-09	-1.01893e-07
		17.0402	-2.8377e-09	-6.66669e-08	-5.62763e-08	-1.80053e-09	-9.1251e-08
		17.1357	-2.50746e-09	-5.98264e-08	-5.03321e-08	-1.57516e-09	-8.17206e-08
		17.2312	-2.21566e-09	-5.36878e-08	-4.50158e-08	-1.37801e-09	-7.31855e-08
		17.3266	-1.95781e-09	-4.81791e-08	-4.0261e-08	-1.20552e-09	-6.55419e-08
		17.4221	-1.72997e-09	-4.32356e-08	-3.60084e-08	-1.05463e-09	-5.86966e-08
		17.5176	-1.52865e-09	-3.87994e-08	-3.2205e-08	-9.22629e-10	-5.25662e-08
		17.6131	-1.35075e-09	-3.48183e-08	-2.88033e-08	-8.07146e-10	-4.70761e-08
		17.7085	-1.19356e-09	-3.12457e-08	-2.5761e-08	-7.06119e-10	-4.21594e-08
		17.804	-1.05466e-09	-2.80397e-08	-2.30399e-08	-6.17736e-10	-3.77562e-08
		17.8995	-9.31926e-10	-2.51627e-08	-2.06063e-08	-5.40416e-10	-3.38128e-08
		17.995	-8.23474e-10	-2.25808e-08	-1.84298e-08	-4.72774e-10	-3.02814e-08
		18.0905	-7.27643e-10	-2.02639e-08	-1.64831e-08	-4.13599e-10	-2.71187e-08
		18.1859	-6.42964e-10	-1.81847e-08	-1.47421e-08	-3.6183e-10	-2.42864e-08
		18.2814	-5.6814e-10	-1.63188e-08	-1.3185e-08	-3.16541e-10	-2.17499e-08
		18.3769	-5.02023e-10	-1.46444e-08	-1.17923e-08	-2.7692e-10	-1.94783e-08
		18.4724	-4.43601e-10	-1.31418e-08	-1.05467e-08	-2.42259e-10	-1.74439e-08
		18.5678	-3.91977e-10	-1.17933e-08	-9.43272e-09	-2.11937e-10	-1.5622e-08
		18.6633	-3.46361e-10	-1.05833e-08	-8.43638e-09	-1.85409e-10	-1.39904e-08
		18.7588	-3.06053e-10	-9.49736e-09	-7.54529e-09	-1.62202e-10	-1.25293e-08
		18.8543	-2.70437e-10	-8.52287e-09	-6.74831e-09	-1.419e-10	-1.12207e-08
		18.9498	-2.38965e-10	-7.64837e-09	-6.03552e-09	-1.24139e-10	-1.00488e-08
		19.0452	-2.11156e-10	-6.8636e-09	-5.39802e-09	-1.08601e-10	-8.99926e-09
		19.1407	-1.86583e-10	-6.15935e-09	-4.82785e-09	-9.50075e-11	-8.05936e-09
		19.2362	-1.64869e-10	-5.52736e-09	-4.3179e-09	-8.31157e-11	-7.21762e-09
		19.3317	-1.45683e-10	-4.96022e-09	-3.86182e-09	-7.27124e-11	-6.4638e-09
		19.4271	-1.28729e-10	-4.45127e-09	-3.45392e-09	-6.36113e-11	-5.78871e-09
		19.5226	-1.13748e-10	-3.99454e-09	-3.0891e-09	-5.56492e-11	-5.18412e-09
		19.6181	-1.00511e-10	-3.58467e-09	-2.76281e-09	-4.86838e-11	-4.64268e-09
		19.7136	-8.8814e-11	-3.21686e-09	-2.47099e-09	-4.25902e-11	-4.15779e-09
		19.809	-7.84783e-11	-2.88679e-09	-2.20999e-09	-3.72594e-11	-3.72355e-09
		19.9045	-6.93455e-11	-2.59059e-09	-1.97656e-09	-3.25957e-11	-3.33465e-09
		20	-6.12755e-11	-2.32478e-09	-1.76778e-09	-2.85158e-11	-2.98637e-09

## Sheet: Fig.2e
		x	10 mW/cm2	30 mW/cm2	50 mW/cm2	70 mW/cm2	90 mW/cm2
		1	2.93682	1.0835	3.98398	1.08384	1.52337			x	y	error bar
		1.09548	1.50639	0.5998	2.32079	0.60489	0.80045			10	-0.1212	0.04264
		1.19095	0.70598	0.2743	1.23475	0.24635	0.27948			30	-0.22657	0.00719
		1.28643	0.27047	0.06033	0.53946	-0.01797	-0.08853			50	-0.38574	0.02906
		1.38191	0.04376	-0.07563	0.10676	-0.20886	-0.34137			70	-0.53316	0.09308
		1.47739	-0.0655	-0.15756	-0.1512	-0.34284	-0.50807			90	-0.68914	0.08508
		1.57286	-0.11033	-0.20255	-0.29436	-0.43298	-0.61092
		1.66834	-0.1212	-0.2227	-0.3634	-0.48961	-0.66695
		1.76382	-0.11531	-0.22657	-0.38574	-0.52087	-0.68914
		1.8593	-0.10216	-0.22011	-0.3797	-0.53316	-0.68732
		1.95477	-0.08683	-0.20746	-0.35739	-0.53147	-0.66891
		2.05025	-0.07187	-0.19144	-0.32668	-0.5197	-0.63946
		2.14573	-0.05844	-0.17394	-0.29259	-0.50088	-0.60309
		2.24121	-0.04692	-0.1562	-0.25821	-0.47732	-0.56284
		2.33668	-0.03734	-0.13901	-0.22536	-0.45081	-0.5209
		2.43216	-0.02951	-0.12283	-0.19503	-0.42268	-0.47884
		2.52764	-0.02322	-0.10793	-0.16767	-0.39394	-0.43774
		2.62312	-0.0182	-0.09439	-0.14339	-0.36533	-0.39833
		2.71859	-0.01422	-0.08224	-0.12213	-0.33739	-0.36109
		2.81407	-0.01109	-0.07144	-0.10367	-0.31047	-0.32626
		2.90955	-0.00864	-0.0619	-0.08776	-0.28484	-0.29399
		3.00503	-0.00672	-0.05351	-0.07413	-0.26064	-0.26428
		3.1005	-0.00522	-0.04618	-0.0625	-0.23796	-0.2371
		3.19598	-0.00405	-0.0398	-0.05262	-0.21683	-0.21235
		3.29146	-0.00314	-0.03426	-0.04425	-0.19723	-0.1899
		3.38693	-0.00244	-0.02945	-0.03717	-0.17915	-0.1696
		3.48241	-0.00189	-0.0253	-0.03119	-0.1625	-0.1513
		3.57789	-0.00147	-0.02172	-0.02616	-0.14724	-0.13484
		3.67337	-0.00114	-0.01863	-0.02193	-0.13327	-0.12007
		3.76884	-0.000879816	-0.01597	-0.01838	-0.12052	-0.10684
		3.86432	-0.000681654	-0.01369	-0.01539	-0.10891	-0.09501
		3.9598	-0.000528075	-0.01173	-0.01289	-0.09834	-0.08443
		4.05528	-0.000409069	-0.01004	-0.01079	-0.08874	-0.075
		4.15075	-0.000316864	-0.0086	-0.00903	-0.08004	-0.06659
		4.24623	-0.000245432	-0.00736	-0.00755	-0.07216	-0.0591
		4.34171	-0.000190097	-0.0063	-0.00632	-0.06502	-0.05243
		4.43719	-0.000147233	-0.00539	-0.00528	-0.05856	-0.04651
		4.53266	-0.000114033	-0.00461	-0.00442	-0.05273	-0.04124
		4.62814	-8.83175e-05	-0.00394	-0.00369	-0.04747	-0.03656
		4.72362	-6.84004e-05	-0.00337	-0.00309	-0.04271	-0.0324
		4.8191	-5.29744e-05	-0.00288	-0.00258	-0.03843	-0.02871
		4.91457	-4.10271e-05	-0.00247	-0.00216	-0.03457	-0.02544
		5.01005	-3.17741e-05	-0.00211	-0.00181	-0.03108	-0.02254
		5.10553	-2.46078e-05	-0.0018	-0.00151	-0.02795	-0.01996
		5.20101	-1.90577e-05	-0.00154	-0.00126	-0.02513	-0.01768
		5.29648	-1.47594e-05	-0.00132	-0.00105	-0.02258	-0.01566
		5.39196	-1.14305e-05	-0.00113	-0.000881906	-0.0203	-0.01387
		5.48744	-8.85242e-06	-0.000962578	-0.000737208	-0.01824	-0.01228
		5.58291	-6.85579e-06	-0.000822845	-0.000616242	-0.01639	-0.01087
		5.67839	-5.30949e-06	-0.000703381	-0.000515118	-0.01473	-0.00962
		5.77387	-4.11195e-06	-0.000601249	-0.000430584	-0.01323	-0.00852
		5.86935	-3.18451e-06	-0.000513939	-0.000359919	-0.01188	-0.00754
		5.96482	-2.46625e-06	-0.000439301	-0.000300849	-0.01068	-0.00668
		6.0603	-1.90999e-06	-0.000375498	-0.000251472	-0.00959	-0.00591
		6.15578	-1.47919e-06	-0.000320959	-0.000210198	-0.00861	-0.00523
		6.25126	-1.14556e-06	-0.000274339	-0.000175698	-0.00774	-0.00463
		6.34673	-8.87183e-07	-0.000234488	-0.000146859	-0.00695	-0.0041
		6.44221	-6.87079e-07	-0.000200425	-0.000122754	-0.00624	-0.00363
		6.53769	-5.32109e-07	-0.00017131	-0.000102605	-0.0056	-0.00321
		6.63317	-4.12093e-07	-0.000146423	-8.5763e-05	-0.00503	-0.00284
		6.72864	-3.19145e-07	-0.000125151	-7.16854e-05	-0.00452	-0.00252
		6.82412	-2.47162e-07	-0.000106969	-5.99186e-05	-0.00406	-0.00223
		6.9196	-1.91415e-07	-9.14282e-05	-5.00831e-05	-0.00364	-0.00197
		7.01508	-1.48242e-07	-7.81451e-05	-4.18621e-05	-0.00327	-0.00174
		7.11055	-1.14806e-07	-6.67917e-05	-3.49905e-05	-0.00294	-0.00154
		7.20603	-8.89114e-08	-5.70877e-05	-2.92468e-05	-0.00264	-0.00137
		7.30151	-6.88575e-08	-4.87934e-05	-2.4446e-05	-0.00237	-0.00121
		7.39698	-5.33268e-08	-4.17042e-05	-2.04332e-05	-0.00213	-0.00107
		7.49246	-4.12989e-08	-3.56449e-05	-1.70791e-05	-0.00191	-0.000946572
		7.58794	-3.1984e-08	-3.0466e-05	-1.42755e-05	-0.00171	-0.000837696
		7.68342	-2.477e-08	-2.60395e-05	-1.19322e-05	-0.00154	-0.000741339
		7.77889	-1.91832e-08	-2.22561e-05	-9.9735e-06	-0.00138	-0.000656063
		7.87437	-1.48564e-08	-1.90224e-05	-8.33634e-06	-0.00124	-0.000580595
		7.96985	-1.15056e-08	-1.62586e-05	-6.96791e-06	-0.00111	-0.000513806
		8.06533	-8.91049e-09	-1.38963e-05	-5.82412e-06	-0.000999673	-0.000454699
		8.1608	-6.90073e-09	-1.18772e-05	-4.86808e-06	-0.000897505	-0.00040239
		8.25628	-5.34428e-09	-1.01515e-05	-4.06898e-06	-0.000805774	-0.000356099
		8.35176	-4.13888e-09	-8.67655e-06	-3.40105e-06	-0.000723416	-0.000315132
		8.44724	-3.20536e-09	-7.41588e-06	-2.84276e-06	-0.000649473	-0.000278878
		8.54271	-2.48239e-09	-6.33838e-06	-2.37611e-06	-0.000583086	-0.000246794
		8.63819	-1.92249e-09	-5.41744e-06	-1.98607e-06	-0.000523483	-0.000218401
		8.73367	-1.48887e-09	-4.6303e-06	-1.66005e-06	-0.000469971	-0.000193274
		8.82915	-1.15306e-09	-3.95753e-06	-1.38755e-06	-0.000421929	-0.000171038
		8.92462	-8.92988e-10	-3.38252e-06	-1.15978e-06	-0.000378796	-0.00015136
		9.0201	-6.91575e-10	-2.89105e-06	-9.69401e-07	-0.000340073	-0.000133946
		9.11558	-5.35591e-10	-2.47099e-06	-8.10272e-07	-0.000305307	-0.000118535
		9.21106	-4.14789e-10	-2.11196e-06	-6.77264e-07	-0.000274095	-0.000104897
		9.30653	-3.21233e-10	-1.8051e-06	-5.6609e-07	-0.000246073	-9.28287e-05
		9.40201	-2.48779e-10	-1.54282e-06	-4.73165e-07	-0.000220916	-8.21484e-05
		9.49749	-1.92667e-10	-1.31866e-06	-3.95494e-07	-0.000198331	-7.2697e-05
		9.59296	-1.49211e-10	-1.12706e-06	-3.30573e-07	-0.000178054	-6.43329e-05
		9.68844	-1.15557e-10	-9.63302e-07	-2.76309e-07	-0.00015985	-5.69311e-05
		9.78392	-8.94931e-11	-8.23337e-07	-2.30952e-07	-0.000143508	-5.03809e-05
		9.8794	-6.9308e-11	-7.03708e-07	-1.93041e-07	-0.000128836	-4.45844e-05
		9.97487	-5.36756e-11	-6.01461e-07	-1.61353e-07	-0.000115664	-3.94547e-05
		10.0703	-4.15691e-11	-5.14071e-07	-1.34866e-07	-0.000103838	-3.49152e-05
		10.1658	-3.21932e-11	-4.39378e-07	-1.12728e-07	-9.32217e-05	-3.08981e-05
		10.2613	-2.49321e-11	-3.75537e-07	-9.42231e-08	-8.36907e-05	-2.73431e-05
		10.3568	-1.93087e-11	-3.20973e-07	-7.87562e-08	-7.5134e-05	-2.41971e-05
		10.4523	-1.49536e-11	-2.74336e-07	-6.58282e-08	-6.74522e-05	-2.14131e-05
		10.5477	-1.15808e-11	-2.34476e-07	-5.50224e-08	-6.05558e-05	-1.89494e-05
		10.6432	-8.96878e-12	-2.00407e-07	-4.59903e-08	-5.43644e-05	-1.67691e-05
		10.7387	-6.94588e-12	-1.71289e-07	-3.84409e-08	-4.88061e-05	-1.48397e-05
		10.8342	-5.37924e-12	-1.46401e-07	-3.21307e-08	-4.3816e-05	-1.31323e-05
		10.9297	-4.16596e-12	-1.25129e-07	-2.68564e-08	-3.93361e-05	-1.16214e-05
		11.0251	-3.22633e-12	-1.06948e-07	-2.24479e-08	-3.53143e-05	-1.02843e-05
		11.1206	-2.49863e-12	-9.14091e-08	-1.8763e-08	-3.17036e-05	-9.10101e-06
		11.2161	-1.93507e-12	-7.81276e-08	-1.5683e-08	-2.84622e-05	-8.05388e-06
		11.3116	-1.49861e-12	-6.67759e-08	-1.31086e-08	-2.55521e-05	-7.12723e-06
		11.407	-1.1606e-12	-5.70736e-08	-1.09568e-08	-2.29395e-05	-6.3072e-06
		11.5025	-8.98829e-13	-4.87809e-08	-9.15822e-09	-2.05941e-05	-5.58151e-06
		11.598	-6.96099e-13	-4.16932e-08	-7.65488e-09	-1.84885e-05	-4.93932e-06
		11.6935	-5.39094e-13	-3.56353e-08	-6.39832e-09	-1.65982e-05	-4.37102e-06
		11.7889	-4.17502e-13	-3.04576e-08	-5.34802e-09	-1.49011e-05	-3.86811e-06
		11.8844	-3.23335e-13	-2.60322e-08	-4.47013e-09	-1.33775e-05	-3.42306e-06
		11.9799	-2.50407e-13	-2.22498e-08	-3.73635e-09	-1.20098e-05	-3.02921e-06
		12.0754	-1.93928e-13	-1.90169e-08	-3.12302e-09	-1.07818e-05	-2.68068e-06
		12.1708	-1.50187e-13	-1.62538e-08	-2.61037e-09	-9.67946e-06	-2.37225e-06
		12.2663	-1.16313e-13	-1.38922e-08	-2.18187e-09	-8.68979e-06	-2.09931e-06
		12.3618	-9.00785e-14	-1.18737e-08	-1.82371e-09	-7.80131e-06	-1.85777e-06
		12.4573	-6.97613e-14	-1.01485e-08	-1.52434e-09	-7.00367e-06	-1.64402e-06
		12.5528	-5.40267e-14	-8.67394e-09	-1.27412e-09	-6.28758e-06	-1.45487e-06
		12.6482	-4.1841e-14	-7.41364e-09	-1.06497e-09	-5.64471e-06	-1.28747e-06
		12.7437	-3.24038e-14	-6.33646e-09	-8.90153e-10	-5.06757e-06	-1.13934e-06
		12.8392	-2.50952e-14	-5.41579e-09	-7.44033e-10	-4.54944e-06	-1.00825e-06
		12.9347	-1.9435e-14	-4.62889e-09	-6.21898e-10	-4.08428e-06	-8.92246e-07
		13.0302	-1.50514e-14	-3.95633e-09	-5.19812e-10	-3.66669e-06	-7.89588e-07
		13.1256	-1.16566e-14	-3.38148e-09	-4.34484e-10	-3.29179e-06	-6.9874e-07
		13.2211	-9.02745e-15	-2.89016e-09	-3.63162e-10	-2.95522e-06	-6.18346e-07
		13.3166	-6.99131e-15	-2.47023e-09	-3.03548e-10	-2.65306e-06	-5.47201e-07
		13.4121	-5.41443e-15	-2.11131e-09	-2.5372e-10	-2.3818e-06	-4.84242e-07
		13.5075	-4.19321e-15	-1.80454e-09	-2.12072e-10	-2.13828e-06	-4.28527e-07
		13.603	-3.24743e-15	-1.54235e-09	-1.7726e-10	-1.91965e-06	-3.79222e-07
		13.6985	-2.51498e-15	-1.31825e-09	-1.48162e-10	-1.72337e-06	-3.3559e-07
		13.794	-1.94772e-15	-1.12671e-09	-1.23841e-10	-1.54717e-06	-2.96978e-07
		13.8895	-1.50842e-15	-9.63004e-10	-1.03512e-10	-1.38898e-06	-2.62809e-07
		13.9849	-1.16819e-15	-8.23082e-10	-8.65204e-11	-1.24696e-06	-2.32571e-07
		14.0804	-9.04709e-16	-7.03491e-10	-7.23179e-11	-1.11947e-06	-2.05812e-07
		14.1759	-7.00652e-16	-6.01275e-10	-6.04467e-11	-1.00501e-06	-1.82132e-07
		14.2714	-5.42621e-16	-5.13912e-10	-5.05243e-11	-9.02251e-07	-1.61176e-07
		14.3668	-4.20233e-16	-4.39242e-10	-4.22306e-11	-8.10001e-07	-1.42632e-07
		14.4623	-3.2545e-16	-3.75421e-10	-3.52984e-11	-7.27183e-07	-1.26221e-07
		14.5578	-2.52045e-16	-3.20874e-10	-2.95041e-11	-6.52832e-07	-1.11699e-07
		14.6533	-1.95196e-16	-2.74252e-10	-2.46609e-11	-5.86083e-07	-9.8847e-08
		14.7487	-1.5117e-16	-2.34404e-10	-2.06128e-11	-5.26159e-07	-8.7474e-08
		14.8442	-1.17074e-16	-2.00345e-10	-1.72291e-11	-4.72362e-07	-7.74096e-08
		14.9397	-9.06677e-17	-1.71236e-10	-1.44009e-11	-4.24066e-07	-6.85031e-08
		15.0352	-7.02177e-17	-1.46356e-10	-1.2037e-11	-3.80707e-07	-6.06213e-08
		15.1306	-5.43801e-17	-1.25091e-10	-1.00611e-11	-3.41782e-07	-5.36465e-08
		15.2261	-4.21147e-17	-1.06915e-10	-8.40954e-12	-3.06837e-07	-4.74741e-08
		15.3216	-3.26158e-17	-9.13808e-11	-7.02909e-12	-2.75464e-07	-4.20119e-08
		15.4171	-2.52593e-17	-7.81034e-11	-5.87525e-12	-2.47299e-07	-3.71781e-08
		15.5126	-1.95621e-17	-6.67552e-11	-4.91082e-12	-2.22014e-07	-3.29005e-08
		15.608	-1.51499e-17	-5.70559e-11	-4.1047e-12	-1.99314e-07	-2.91151e-08
		15.7035	-1.17328e-17	-4.87658e-11	-3.4309e-12	-1.78936e-07	-2.57652e-08
		15.799	-9.0865e-18	-4.16803e-11	-2.86771e-12	-1.6064e-07	-2.28008e-08
		15.8945	-7.03705e-18	-3.56242e-11	-2.39697e-12	-1.44216e-07	-2.01774e-08
		15.99	-5.44985e-18	-3.04481e-11	-2.0035e-12	-1.2947e-07	-1.78558e-08
		16.0854	-4.22064e-18	-2.60241e-11	-1.67462e-12	-1.16233e-07	-1.58014e-08
		16.1809	-3.26867e-18	-2.22429e-11	-1.39973e-12	-1.04349e-07	-1.39834e-08
		16.2764	-2.53143e-18	-1.90111e-11	-1.16996e-12	-9.36795e-08	-1.23745e-08
		16.3719	-1.96047e-18	-1.62488e-11	-9.77909e-13	-8.41012e-08	-1.09507e-08
		16.4673	-1.51828e-18	-1.38879e-11	-8.17383e-13	-7.55023e-08	-9.69076e-09
		16.5628	-1.17584e-18	-1.187e-11	-6.83208e-13	-6.77826e-08	-8.57577e-09
		16.6583	-9.10627e-19	-1.01453e-11	-5.71058e-13	-6.08522e-08	-7.58907e-09
		16.7538	-7.05236e-19	-8.67125e-12	-4.77318e-13	-5.46304e-08	-6.7159e-09
		16.8493	-5.4617e-19	-7.41134e-12	-3.98965e-13	-4.90447e-08	-5.94319e-09
		16.9447	-4.22982e-19	-6.3345e-12	-3.33474e-13	-4.40301e-08	-5.25939e-09
		17.0402	-3.27579e-19	-5.41411e-12	-2.78733e-13	-3.95283e-08	-4.65426e-09
		17.1357	-2.53694e-19	-4.62746e-12	-2.32979e-13	-3.54867e-08	-4.11876e-09
		17.2312	-1.96473e-19	-3.9551e-12	-1.94735e-13	-3.18584e-08	-3.64487e-09
		17.3266	-1.52159e-19	-3.38043e-12	-1.62769e-13	-2.8601e-08	-3.2255e-09
		17.4221	-1.17839e-19	-2.88927e-12	-1.3605e-13	-2.56767e-08	-2.85438e-09
		17.5176	-9.12608e-20	-2.46946e-12	-1.13717e-13	-2.30514e-08	-2.52597e-09
		17.6131	-7.0677e-20	-2.11066e-12	-9.505e-14	-2.06945e-08	-2.23534e-09
		17.7085	-5.47359e-20	-1.80399e-12	-7.94474e-14	-1.85786e-08	-1.97815e-09
		17.804	-4.23902e-20	-1.54187e-12	-6.64059e-14	-1.66791e-08	-1.75055e-09
		17.8995	-3.28291e-20	-1.31784e-12	-5.55052e-14	-1.49737e-08	-1.54914e-09
		17.995	-2.54246e-20	-1.12636e-12	-4.63939e-14	-1.34427e-08	-1.3709e-09
		18.0905	-1.96901e-20	-9.62706e-13	-3.87783e-14	-1.20683e-08	-1.21317e-09
		18.1859	-1.5249e-20	-8.22827e-13	-3.24127e-14	-1.08344e-08	-1.07358e-09
		18.2814	-1.18096e-20	-7.03273e-13	-2.70921e-14	-9.72661e-09	-9.50062e-10
		18.3769	-9.14594e-21	-6.01089e-13	-2.26449e-14	-8.73211e-09	-8.40751e-10
		18.4724	-7.08308e-21	-5.13753e-13	-1.89277e-14	-7.8393e-09	-7.44017e-10
		18.5678	-5.4855e-21	-4.39106e-13	-1.58206e-14	-7.03777e-09	-6.58413e-10
		18.6633	-4.24825e-21	-3.75305e-13	-1.32237e-14	-6.3182e-09	-5.82658e-10
		18.7588	-3.29006e-21	-3.20774e-13	-1.1053e-14	-5.67219e-09	-5.15619e-10
		18.8543	-2.54799e-21	-2.74167e-13	-9.23859e-15	-5.09224e-09	-4.56294e-10
		18.9498	-1.97329e-21	-2.34331e-13	-7.72206e-15	-4.57159e-09	-4.03794e-10
		19.0452	-1.52822e-21	-2.00283e-13	-6.45447e-15	-4.10417e-09	-3.57335e-10
		19.1407	-1.18353e-21	-1.71183e-13	-5.39495e-15	-3.68454e-09	-3.16221e-10
		19.2362	-9.16584e-22	-1.4631e-13	-4.50936e-15	-3.30781e-09	-2.79838e-10
		19.3317	-7.09849e-22	-1.25052e-13	-3.76914e-15	-2.9696e-09	-2.47641e-10
		19.4271	-5.49743e-22	-1.06882e-13	-3.15042e-15	-2.66598e-09	-2.19148e-10
		19.5226	-4.25749e-22	-9.13525e-14	-2.63328e-15	-2.3934e-09	-1.93934e-10
		19.6181	-3.29722e-22	-7.80792e-14	-2.20102e-15	-2.14868e-09	-1.7162e-10
		19.7136	-2.55353e-22	-6.67345e-14	-1.83972e-15	-1.92899e-09	-1.51874e-10
		19.809	-1.97758e-22	-5.70382e-14	-1.53772e-15	-1.73176e-09	-1.344e-10
		19.9045	-1.53154e-22	-4.87507e-14	-1.2853e-15	-1.5547e-09	-1.18936e-10
		20	-1.1861e-22	-4.16674e-14	-1.07432e-15	-1.39574e-09	-1.05252e-10

## Sheet: Fig.2f
		x	10 mW/cm2	30 mW/cm2	50 mW/cm2	70 mW/cm2	90 mW/cm2
		1	1.18463	2.46638	1.52374	1.71368	2.20636			x	y	error bar
		1.09548	0.58984	1.41097	0.77493	0.98916	1.39249			10	-0.117	0.0328
		1.19095	0.24423	0.71073	0.2685	0.45605	0.76414			30	-0.35304	0.09096
		1.28643	0.05063	0.25604	-0.06487	0.07003	0.28428			50	-0.49146	0.08234
		1.38191	-0.05151	-0.03016	-0.27569	-0.20352	-0.07711			70	-0.64291	0.1215
		1.47739	-0.09965	-0.20189	-0.40062	-0.39156	-0.34435			90	-0.84258	0.09457
		1.57286	-0.11683	-0.29686	-0.46619	-0.51503	-0.53711
		1.66834	-0.117	-0.34122	-0.49146	-0.5902	-0.67126
		1.76382	-0.10851	-0.35304	-0.49006	-0.6296	-0.75959
		1.8593	-0.09624	-0.34465	-0.47166	-0.64291	-0.81237
		1.95477	-0.08295	-0.32442	-0.44305	-0.63752	-0.83784
		2.05025	-0.07011	-0.29792	-0.40894	-0.6191	-0.84258
		2.14573	-0.05845	-0.26879	-0.37252	-0.5919	-0.83185
		2.24121	-0.04823	-0.23935	-0.33593	-0.55916	-0.8098
		2.33668	-0.03951	-0.21102	-0.30053	-0.52326	-0.77971
		2.43216	-0.03218	-0.18461	-0.26717	-0.48596	-0.74415
		2.52764	-0.02609	-0.16052	-0.2363	-0.44853	-0.70513
		2.62312	-0.02108	-0.13889	-0.20812	-0.41186	-0.66421
		2.71859	-0.01699	-0.1197	-0.18267	-0.37658	-0.62255
		2.81407	-0.01367	-0.10283	-0.15987	-0.34307	-0.58106
		2.90955	-0.01098	-0.08811	-0.13959	-0.3116	-0.5404
		3.00503	-0.0088	-0.07533	-0.12164	-0.28227	-0.50104
		3.1005	-0.00705	-0.06429	-0.10581	-0.25514	-0.46331
		3.19598	-0.00565	-0.05479	-0.09191	-0.23016	-0.42743
		3.29146	-0.00452	-0.04663	-0.07975	-0.20728	-0.39353
		3.38693	-0.00361	-0.03965	-0.06912	-0.18641	-0.36169
		3.48241	-0.00289	-0.03368	-0.05986	-0.16743	-0.3319
		3.57789	-0.00231	-0.02859	-0.0518	-0.15021	-0.30415
		3.67337	-0.00184	-0.02426	-0.04479	-0.13463	-0.27838
		3.76884	-0.00147	-0.02057	-0.03871	-0.12057	-0.25452
		3.86432	-0.00118	-0.01743	-0.03345	-0.10789	-0.23248
		3.9598	-0.000939124	-0.01477	-0.02888	-0.09649	-0.21217
		4.05528	-0.000749825	-0.01251	-0.02493	-0.08624	-0.19349
		4.15075	-0.000598635	-0.01059	-0.02152	-0.07704	-0.17633
		4.24623	-0.000477899	-0.00897	-0.01857	-0.06879	-0.16059
		4.34171	-0.000381494	-0.00759	-0.01602	-0.0614	-0.14618
		4.43719	-0.000304523	-0.00643	-0.01381	-0.05478	-0.133
		4.53266	-0.000243075	-0.00544	-0.01191	-0.04886	-0.12095
		4.62814	-0.000194021	-0.0046	-0.01027	-0.04357	-0.10995
		4.72362	-0.000154863	-0.00389	-0.00885	-0.03885	-0.09992
		4.8191	-0.000123606	-0.00329	-0.00763	-0.03462	-0.09077
		4.91457	-9.8656e-05	-0.00279	-0.00658	-0.03086	-0.08244
		5.01005	-7.87417e-05	-0.00236	-0.00567	-0.02749	-0.07485
		5.10553	-6.28466e-05	-0.00199	-0.00489	-0.02449	-0.06795
		5.20101	-5.01599e-05	-0.00169	-0.00421	-0.02182	-0.06167
		5.29648	-4.0034e-05	-0.00143	-0.00363	-0.01943	-0.05595
		5.39196	-3.1952e-05	-0.00121	-0.00313	-0.0173	-0.05076
		5.48744	-2.55016e-05	-0.00102	-0.00269	-0.01541	-0.04605
		5.58291	-2.03533e-05	-0.000862427	-0.00232	-0.01372	-0.04176
		5.67839	-1.62443e-05	-0.000729354	-0.002	-0.01221	-0.03787
		5.77387	-1.29648e-05	-0.000616805	-0.00172	-0.01087	-0.03434
		5.86935	-1.03474e-05	-0.000521617	-0.00148	-0.00968	-0.03114
		5.96482	-8.25842e-06	-0.000441115	-0.00128	-0.00862	-0.02823
		6.0603	-6.59115e-06	-0.000373033	-0.0011	-0.00767	-0.02559
		6.15578	-5.26048e-06	-0.000315457	-0.00094961	-0.00683	-0.02319
		6.25126	-4.19845e-06	-0.000266766	-0.000818122	-0.00608	-0.02102
		6.34673	-3.35083e-06	-0.000225589	-0.000704835	-0.00541	-0.01905
		6.44221	-2.67434e-06	-0.000190767	-0.00060723	-0.00481	-0.01726
		6.53769	-2.13442e-06	-0.00016132	-0.000523137	-0.00428	-0.01565
		6.63317	-1.7035e-06	-0.000136417	-0.000450688	-0.00381	-0.01418
		6.72864	-1.35958e-06	-0.000115359	-0.00038827	-0.00339	-0.01285
		6.82412	-1.0851e-06	-9.75509e-05	-0.000334495	-0.00302	-0.01164
		6.9196	-8.66027e-07	-8.24918e-05	-0.000288167	-0.00269	-0.01055
		7.01508	-6.91185e-07	-6.97573e-05	-0.000248254	-0.00239	-0.00956
		7.11055	-5.51642e-07	-5.89885e-05	-0.000213869	-0.00213	-0.00866
		7.20603	-4.40271e-07	-4.98822e-05	-0.000184246	-0.00189	-0.00784
		7.30151	-3.51385e-07	-4.21816e-05	-0.000158726	-0.00168	-0.00711
		7.39698	-2.80444e-07	-3.56697e-05	-0.000136741	-0.0015	-0.00644
		7.49246	-2.23825e-07	-3.01631e-05	-0.0001178	-0.00133	-0.00583
		7.58794	-1.78637e-07	-2.55066e-05	-0.000101483	-0.00119	-0.00528
		7.68342	-1.42572e-07	-2.15689e-05	-8.7426e-05	-0.00106	-0.00479
		7.77889	-1.13788e-07	-1.82391e-05	-7.5316e-05	-0.00093992	-0.00434
		7.87437	-9.08155e-08	-1.54234e-05	-6.48834e-05	-0.000836364	-0.00393
		7.96985	-7.24807e-08	-1.30423e-05	-5.58959e-05	-0.000744214	-0.00356
		8.06533	-5.78476e-08	-1.10289e-05	-4.81532e-05	-0.000662215	-0.00322
		8.1608	-4.61688e-08	-9.32624e-06	-4.14831e-05	-0.000589248	-0.00292
		8.25628	-3.68477e-08	-7.88646e-06	-3.57369e-05	-0.00052432	-0.00264
		8.35176	-2.94086e-08	-6.66895e-06	-3.07866e-05	-0.000466545	-0.0024
		8.44724	-2.34713e-08	-5.63939e-06	-2.6522e-05	-0.000415135	-0.00217
		8.54271	-1.87326e-08	-4.76878e-06	-2.28482e-05	-0.000369389	-0.00197
		8.63819	-1.49507e-08	-4.03258e-06	-1.96832e-05	-0.000328683	-0.00178
		8.73367	-1.19323e-08	-3.41003e-06	-1.69567e-05	-0.000292463	-0.00161
		8.82915	-9.5233e-09	-2.88359e-06	-1.46078e-05	-0.000260234	-0.00146
		8.92462	-7.60064e-09	-2.43842e-06	-1.25843e-05	-0.000231556	-0.00132
		9.0201	-6.06615e-09	-2.06197e-06	-1.08411e-05	-0.000206038	-0.0012
		9.11558	-4.84145e-09	-1.74364e-06	-9.3394e-06	-0.000183332	-0.00109
		9.21106	-3.86401e-09	-1.47446e-06	-8.0457e-06	-0.000163128	-0.000983363
		9.30653	-3.08391e-09	-1.24683e-06	-6.93119e-06	-0.00014515	-0.000890719
		9.40201	-2.4613e-09	-1.05434e-06	-5.97107e-06	-0.000129154	-0.000806801
		9.49749	-1.96439e-09	-8.91575e-07	-5.14395e-06	-0.00011492	-0.000730787
		9.59296	-1.5678e-09	-7.53933e-07	-4.4314e-06	-0.000102255	-0.000661934
		9.68844	-1.25127e-09	-6.3754e-07	-3.81755e-06	-9.09862e-05	-0.000599567
		9.78392	-9.98654e-10	-5.39116e-07	-3.28874e-06	-8.09588e-05	-0.000543075
		9.8794	-7.97036e-10	-4.55887e-07	-2.83317e-06	-7.20365e-05	-0.000491905
		9.97487	-6.36122e-10	-3.85507e-07	-2.44072e-06	-6.40975e-05	-0.000445556
		10.0703	-5.07696e-10	-3.25992e-07	-2.10262e-06	-5.70334e-05	-0.000403574
		10.1658	-4.05197e-10	-2.75665e-07	-1.81136e-06	-5.07479e-05	-0.000365547
		10.2613	-3.23392e-10	-2.33108e-07	-1.56045e-06	-4.5155e-05	-0.000331102
		10.3568	-2.58102e-10	-1.97121e-07	-1.34429e-06	-4.01785e-05	-0.000299903
		10.4523	-2.05994e-10	-1.66689e-07	-1.15808e-06	-3.57504e-05	-0.000271644
		10.5477	-1.64406e-10	-1.40955e-07	-9.9766e-07	-3.18104e-05	-0.000246047
		10.6432	-1.31214e-10	-1.19195e-07	-8.59462e-07	-2.83046e-05	-0.000222862
		10.7387	-1.04723e-10	-1.00793e-07	-7.40407e-07	-2.51851e-05	-0.000201861
		10.8342	-8.35806e-11	-8.52327e-08	-6.37845e-07	-2.24095e-05	-0.00018284
		10.9297	-6.67065e-11	-7.20744e-08	-5.49489e-07	-1.99397e-05	-0.000165611
		11.0251	-5.32392e-11	-6.09475e-08	-4.73373e-07	-1.77422e-05	-0.000150005
		11.1206	-4.24907e-11	-5.15384e-08	-4.078e-07	-1.57868e-05	-0.000135869
		11.2161	-3.39123e-11	-4.35819e-08	-3.51311e-07	-1.40469e-05	-0.000123066
		11.3116	-2.70657e-11	-3.68537e-08	-3.02646e-07	-1.24988e-05	-0.000111469
		11.407	-2.16014e-11	-3.11642e-08	-2.60723e-07	-1.11213e-05	-0.000100965
		11.5025	-1.72403e-11	-2.6353e-08	-2.24607e-07	-9.89563e-06	-9.14507e-05
		11.598	-1.37597e-11	-2.22846e-08	-1.93494e-07	-8.80503e-06	-8.2833e-05
		11.6935	-1.09817e-11	-1.88443e-08	-1.66691e-07	-7.83462e-06	-7.50273e-05
		11.7889	-8.76462e-12	-1.59351e-08	-1.436e-07	-6.97116e-06	-6.79571e-05
		11.8844	-6.99513e-12	-1.3475e-08	-1.23709e-07	-6.20287e-06	-6.15532e-05
		11.9799	-5.58289e-12	-1.13948e-08	-1.06572e-07	-5.51924e-06	-5.57528e-05
		12.0754	-4.45576e-12	-9.63562e-09	-9.18096e-08	-4.91096e-06	-5.04989e-05
		12.1708	-3.55619e-12	-8.14807e-09	-7.9092e-08	-4.36972e-06	-4.57401e-05
		12.2663	-2.83823e-12	-6.89016e-09	-6.8136e-08	-3.88813e-06	-4.14298e-05
		12.3618	-2.26522e-12	-5.82646e-09	-5.86976e-08	-3.45962e-06	-3.75257e-05
		12.4573	-1.80789e-12	-4.92696e-09	-5.05667e-08	-3.07833e-06	-3.39894e-05
		12.5528	-1.4429e-12	-4.16634e-09	-4.35621e-08	-2.73907e-06	-3.07864e-05
		12.6482	-1.15159e-12	-3.52313e-09	-3.75278e-08	-2.43719e-06	-2.78852e-05
		12.7437	-9.19096e-13	-2.97923e-09	-3.23293e-08	-2.16859e-06	-2.52575e-05
		12.8392	-7.3354e-13	-2.51929e-09	-2.7851e-08	-1.92958e-06	-2.28773e-05
		12.9347	-5.85446e-13	-2.13036e-09	-2.3993e-08	-1.71692e-06	-2.07215e-05
		13.0302	-4.6725e-13	-1.80148e-09	-2.06695e-08	-1.5277e-06	-1.87688e-05
		13.1256	-3.72917e-13	-1.52336e-09	-1.78063e-08	-1.35933e-06	-1.70001e-05
		13.2211	-2.97629e-13	-1.28819e-09	-1.53397e-08	-1.20952e-06	-1.53981e-05
		13.3166	-2.3754e-13	-1.08931e-09	-1.32148e-08	-1.07622e-06	-1.3947e-05
		13.4121	-1.89583e-13	-9.21145e-10	-1.13843e-08	-9.57605e-07	-1.26327e-05
		13.5075	-1.51308e-13	-7.78938e-10	-9.8073e-09	-8.52067e-07	-1.14422e-05
		13.603	-1.20761e-13	-6.58685e-10	-8.44878e-09	-7.5816e-07	-1.0364e-05
		13.6985	-9.63804e-14	-5.56997e-10	-7.27843e-09	-6.74602e-07	-9.38731e-06
		13.794	-7.69221e-14	-4.71007e-10	-6.27021e-09	-6.00254e-07	-8.50269e-06
		13.8895	-6.13923e-14	-3.98293e-10	-5.40165e-09	-5.34099e-07	-7.70143e-06
		13.9849	-4.89978e-14	-3.36804e-10	-4.6534e-09	-4.75236e-07	-6.97568e-06
		14.0804	-3.91057e-14	-2.84808e-10	-4.0088e-09	-4.22859e-07	-6.31832e-06
		14.1759	-3.12106e-14	-2.40839e-10	-3.45349e-09	-3.76256e-07	-5.7229e-06
		14.2714	-2.49095e-14	-2.03658e-10	-2.97511e-09	-3.34788e-07	-5.1836e-06
		14.3668	-1.98805e-14	-1.72217e-10	-2.56299e-09	-2.97891e-07	-4.69512e-06
		14.4623	-1.58669e-14	-1.4563e-10	-2.20796e-09	-2.6506e-07	-4.25267e-06
		14.5578	-1.26635e-14	-1.23148e-10	-1.90211e-09	-2.35848e-07	-3.85191e-06
		14.6533	-1.01069e-14	-1.04136e-10	-1.63862e-09	-2.09855e-07	-3.48892e-06
		14.7487	-8.06639e-15	-8.80596e-11	-1.41164e-09	-1.86726e-07	-3.16014e-06
		14.8442	-6.43786e-15	-7.44649e-11	-1.21609e-09	-1.66147e-07	-2.86234e-06
		14.9397	-5.13812e-15	-6.29689e-11	-1.04764e-09	-1.47836e-07	-2.5926e-06
		15.0352	-4.10079e-15	-5.32477e-11	-9.02517e-10	-1.31543e-07	-2.34829e-06
		15.1306	-3.27288e-15	-4.50273e-11	-7.77498e-10	-1.17045e-07	-2.12699e-06
		15.2261	-2.61212e-15	-3.8076e-11	-6.69797e-10	-1.04146e-07	-1.92655e-06
		15.3216	-2.08476e-15	-3.21978e-11	-5.77016e-10	-9.26676e-08	-1.745e-06
		15.4171	-1.66387e-15	-2.72271e-11	-4.97086e-10	-8.24546e-08	-1.58056e-06
		15.5126	-1.32795e-15	-2.30237e-11	-4.28229e-10	-7.33672e-08	-1.43161e-06
		15.608	-1.05985e-15	-1.94693e-11	-3.68909e-10	-6.52814e-08	-1.2967e-06
		15.7035	-8.45876e-16	-1.64636e-11	-3.17807e-10	-5.80866e-08	-1.17451e-06
		15.799	-6.75102e-16	-1.3922e-11	-2.73784e-10	-5.16849e-08	-1.06383e-06
		15.8945	-5.38806e-16	-1.17727e-11	-2.35859e-10	-4.59886e-08	-9.63576e-07
		15.99	-4.30026e-16	-9.9552e-12	-2.03187e-10	-4.09202e-08	-8.72772e-07
		16.0854	-3.43208e-16	-8.41831e-12	-1.75041e-10	-3.64103e-08	-7.90525e-07
		16.1809	-2.73918e-16	-7.11869e-12	-1.50794e-10	-3.23975e-08	-7.16029e-07
		16.2764	-2.18617e-16	-6.0197e-12	-1.29906e-10	-2.88269e-08	-6.48553e-07
		16.3719	-1.7448e-16	-5.09037e-12	-1.11911e-10	-2.56499e-08	-5.87436e-07
		16.4673	-1.39254e-16	-4.30452e-12	-9.64088e-11	-2.2823e-08	-5.32078e-07
		16.5628	-1.1114e-16	-3.63998e-12	-8.3054e-11	-2.03077e-08	-4.81937e-07
		16.6583	-8.87022e-17	-3.07804e-12	-7.15492e-11	-1.80695e-08	-4.36521e-07
		16.7538	-7.07941e-17	-2.60285e-12	-6.16381e-11	-1.60781e-08	-3.95385e-07
		16.8493	-5.65015e-17	-2.20102e-12	-5.30998e-11	-1.43061e-08	-3.58126e-07
		16.9447	-4.50944e-17	-1.86123e-12	-4.57443e-11	-1.27294e-08	-3.24377e-07
		17.0402	-3.59903e-17	-1.57389e-12	-3.94077e-11	-1.13265e-08	-2.93809e-07
		17.1357	-2.87242e-17	-1.33091e-12	-3.39489e-11	-1.00782e-08	-2.66122e-07
		17.2312	-2.29251e-17	-1.12544e-12	-2.92462e-11	-8.96746e-09	-2.41043e-07
		17.3266	-1.82967e-17	-9.51696e-13	-2.5195e-11	-7.97915e-09	-2.18328e-07
		17.4221	-1.46028e-17	-8.04773e-13	-2.17049e-11	-7.09976e-09	-1.97754e-07
		17.5176	-1.16547e-17	-6.80531e-13	-1.86983e-11	-6.31729e-09	-1.79118e-07
		17.6131	-9.30169e-18	-5.75471e-13	-1.61082e-11	-5.62105e-09	-1.62239e-07
		17.7085	-7.42377e-18	-4.86629e-13	-1.38768e-11	-5.00155e-09	-1.4695e-07
		17.804	-5.92499e-18	-4.11503e-13	-1.19546e-11	-4.45033e-09	-1.33102e-07
		17.8995	-4.72879e-18	-3.47975e-13	-1.02986e-11	-3.95985e-09	-1.20559e-07
		17.995	-3.7741e-18	-2.94254e-13	-8.87201e-12	-3.52343e-09	-1.09198e-07
		18.0905	-3.01214e-18	-2.48827e-13	-7.64304e-12	-3.13511e-09	-9.89076e-08
		18.1859	-2.40402e-18	-2.10413e-13	-6.58431e-12	-2.78959e-09	-8.95869e-08
		18.2814	-1.91867e-18	-1.77929e-13	-5.67224e-12	-2.48215e-09	-8.11446e-08
		18.3769	-1.53131e-18	-1.5046e-13	-4.88651e-12	-2.20859e-09	-7.34978e-08
		18.4724	-1.22216e-18	-1.27232e-13	-4.20962e-12	-1.96518e-09	-6.65716e-08
		18.5678	-9.75416e-19	-1.0759e-13	-3.62649e-12	-1.74859e-09	-6.02982e-08
		18.6633	-7.78489e-19	-9.09802e-14	-3.12414e-12	-1.55588e-09	-5.46159e-08
		18.7588	-6.2132e-19	-7.69346e-14	-2.69138e-12	-1.3844e-09	-4.94691e-08
		18.8543	-4.95882e-19	-6.50574e-14	-2.31856e-12	-1.23183e-09	-4.48073e-08
		18.9498	-3.95768e-19	-5.50138e-14	-1.99739e-12	-1.09607e-09	-4.05849e-08
		19.0452	-3.15866e-19	-4.65207e-14	-1.72071e-12	-9.75267e-10	-3.67603e-08
		19.1407	-2.52096e-19	-3.93388e-14	-1.48235e-12	-8.67782e-10	-3.32961e-08
		19.2362	-2.01201e-19	-3.32657e-14	-1.27701e-12	-7.72143e-10	-3.01584e-08
		19.3317	-1.6058e-19	-2.81301e-14	-1.10012e-12	-6.87045e-10	-2.73164e-08
		19.4271	-1.28161e-19	-2.37873e-14	-9.47728e-13	-6.11325e-10	-2.47422e-08
		19.5226	-1.02286e-19	-2.0115e-14	-8.16447e-13	-5.4395e-10	-2.24106e-08
		19.6181	-8.16357e-20	-1.70097e-14	-7.03351e-13	-4.84001e-10	-2.02987e-08
		19.7136	-6.51543e-20	-1.43837e-14	-6.05921e-13	-4.30659e-10	-1.83858e-08
		19.809	-5.20003e-20	-1.21631e-14	-5.21987e-13	-3.83195e-10	-1.66532e-08
		19.9045	-4.15019e-20	-1.02854e-14	-4.49681e-13	-3.40963e-10	-1.50839e-08
		20	-3.31231e-20	-8.69752e-15	-3.8739e-13	-3.03385e-10	-1.36624e-08

## Sheet: Fig.2g
			x	blue curve	error bar	red curve	error bar
			10	0.636	0.56478	0.42072	0.31801
			30	2.65887	0.48736	1.2366	0.59117
			50	2.97588	0.81663	2.33307	0.58501
			70	4.73073	0.86796	3.12435	0.87251
			90	6.53547	1.12298	3.28422	0.81216

## Sheet: Fig.3c
		x	10 mW/cm2	30 mW/cm2	50 mW/cm2	90 mW/cm2
		2	4.3613	5.20031	5.47443	4.99868
		4	4.74109	5.18484	5.57356	5.24886
		6	4.71456	5.30754	5.42134	5.33057
		8	4.84559	5.29031	5.60839	5.4708
		10	4.66397	5.20742	5.50249	5.71722
		12	4.60943	5.2491	5.30596	5.76764
		14	4.78879	5.10279	5.52028	5.87949
		16	4.87413	5.20606	5.43046	6.02655
		18	4.79431	5.22667	5.46577	6.18422
		20	4.90484	5.23673	5.58127	6.30521
		22	4.9444	5.27393	5.73297	6.34582
		24	4.74154	5.16273	5.47055	6.57022
		26	4.77918	5.37186	5.52117	6.69013
		28	4.97919	5.37375	5.41901	6.91231
		30	4.91231	5.15368	5.50818	6.9802
		32	4.87244	5.47871	5.36817	7.37456
		34	4.96516	5.30376	5.39524	7.38886
		36	5.00089	5.0933	5.65479	7.51699
		38	4.78796	5.25171	5.60726	7.69233
		40	4.89593	5.21511	5.76685	7.48028
		42	4.87323	5.22515	5.95125	7.85772
		44	4.88308	5.29709	5.86434	8.14312
		46	5.03541	5.34269	5.74682	8.13846
		48	4.94525	5.43825	5.73326	8.2226
		50	4.88392	5.20525	5.63428	8.36771
		52	4.80438	5.11173	5.63998	8.42138
		54	4.76068	5.05513	5.89271	8.52518
		56	4.83173	5.03562	5.74159	8.74129
		58	4.90562	5.30256	5.66272	8.8203
		60	4.94483	5.08141	5.54148	8.88455
		62	4.93952	5.2052	5.83513	8.91223
		64	4.93588	5.16338	5.66434	8.9229
		66	5.11389	5.17709	5.72468	9.01393
		68	5.011	5.2533	5.78169	8.9617
		70	4.90587	5.21651	5.79427	9.11821
		72	4.92753	5.20461	5.86989	9.15623
		74	4.89345	5.24131	5.8637	9.1193
		76	5.03301	5.26609	5.78141	9.48437
		78	4.97983	5.25507	5.75883	9.47424
		80	5.09558	5.30314	5.88179	9.53252
		82	4.90048	5.2616	5.92254	9.63301
		84	4.83612	5.32056	5.80359	9.7231
		86	5.11519	5.28482	5.97893	9.90964
		88	5.02838	5.21151	6.01858	9.94007
		90	5.07448	5.27042	6.0231	9.96181
		92	5.08284	5.44547	6.20589	10.0388
		94	5.0781	5.40132	6.21637	10.0272
		96	5.22766	5.34093	6.25924	10.2247
		98	5.03679	5.29535	6.40888	10.3985
		100	5.14825	5.27263	6.25985	10.3761
		102	5.0645	5.28436	6.22133	10.5058
		104	4.87074	5.25986	6.2246	10.638
		106	4.88631	5.35215	6.2689	10.6939
		108	4.89263	5.27962	6.31326	10.7375
		110	5.07802	5.29346	6.38998	10.8333
		112	5.0817	5.32121	6.36176	10.7339
		114	5.06533	5.30189	6.32282	10.9775
		116	4.86803	5.38307	6.70704	11.2474
		118	5.00812	5.46538	6.52356	11.3985
		120	5.01256	5.27565	6.73902	11.3826
		122	5.14323	5.14625	6.66329	11.5459
		124	5.06306	5.27711	6.73619	11.282
		126	5.0086	5.41751	6.75313	11.4862
		128	5.05337	5.30858	6.62103	11.6232
		130	5.02261	5.56409	6.8565	11.6475
		132	5.11407	5.44869	6.869	11.8447
		134	5.1789	5.45461	6.82224	11.8179
		136	4.94941	5.58874	6.77278	11.8151
		138	4.88417	5.51605	6.8918	12.2102
		140	5.01121	5.45623	7.10346	11.9906
		142	4.87268	5.55619	7.0433	12.0777
		144	5.01233	5.39405	7.45542	12.3553
		146	4.92536	5.53062	7.27367	12.5978
		148	4.88972	5.55671	7.23734	12.6223
		150	5.02034	5.49405	7.43033	12.6281
		152	4.9545	5.38983	7.36477	12.657
		154	4.96603	5.47412	7.5548	12.8928
		156	5.03193	5.506	7.28276	12.9795
		158	4.91153	5.6185	7.32135	13.0441
		160	4.97706	5.55116	7.52605	13.1851
		162	4.9235	5.6794	7.65987	13.4195
		164	4.83266	5.74249	7.59202	13.4505
		166	4.92852	5.63606	7.7552	13.6775
		168	4.86342	5.75554	7.52545	13.706
		170	4.96723	5.71946	7.87371	13.5949
		172	4.85249	5.74892	7.99601	13.5632
		174	5.06515	5.77264	7.48346	13.7336
		176	4.97511	5.81287	7.68802	13.6392
		178	4.92302	5.75007	7.87573	13.9061
		180	5.10764	5.97366	7.65781	13.9275
		182	5.09144	5.80157	7.78088	14.0603
		184	5.03224	5.79514	7.98377	14.1499
		186	4.9859	5.92187	8.02282	14.3667
		188	4.92875	6.10091	7.77958	14.3273
		190	5.06169	5.97074	7.87663	14.3366
		192	5.17893	5.86559	8.1477	14.846
		194	5.36714	5.8906	8.1382	14.8629
		196	5.30431	5.86738	8.11516	14.9836
		198	5.17291	5.85906	8.40636	15.1394
		200	5.1585	5.90363	8.45225	15.2164
		202	5.23701	6.02585	8.2467	15.0574
		204	4.92312	5.81327	8.464	15.0388
		206	5.00412	6.10279	8.32268	15.0504
		208	5.28269	5.77051	8.61922	15.1147
		210	5.26917	5.95193	8.28466	15.2447
		212	5.23902	5.75509	8.49093	15.209
		214	4.97409	5.7968	8.24276	15.5006
		216	5.06439	5.85108	8.49349	15.6562
		218	5.02332	5.84715	8.60923	15.3915
		220	5.11705	5.98427	8.55014	15.7247
		222	5.11768	6.0737	8.86481	15.8184
		224	5.1816	6.12576	8.80368	15.8108
		226	5.06431	6.07789	8.64632	15.9588
		228	5.10362	5.79991	8.95163	16.074
		230	5.11133	6.01972	8.52197	16.086
		232	5.17258	6.15257	8.78128	16.1547
		234	5.09791	6.08142	9.03241	16.1792
		236	5.15688	5.96053	8.81466	16.5546
		238	5.05144	6.0379	8.97586	16.4167
		240	5.53956	5.96565	9.0647	16.3521
		242	5.07033	6.01964	9.03962	16.4417
		244	4.8833	6.19705	9.10648	16.4876
		246	4.95784	6.3272	9.09857	16.6555
		248	5.10785	6.22761	9.21691	16.5659
		250	4.88405	6.27723	9.2699	16.626
		252	4.77126	6.16778	8.9749	16.5948
		254	4.8604	6.30637	9.31514	16.6401
		256	4.90091	6.35955	9.52774	16.6556
		258	5.10643	6.49496	9.2779	16.7443
		260	4.94787	6.15727	9.34906	16.7497
		262	5.03814	6.2406	9.32629	16.4461
		264	5.17264	6.50848	9.19314	16.687
		266	5.11202	6.32253	9.66381	17.1239
		268	5.22776	6.1782	9.26465	16.9974
		270	5.19056	6.28643	8.96833	17.2329
		272	5.15679	6.18064	9.34569	17.2816
		274	5.1236	6.14795	9.13165	17.2541
		276	5.06486	6.01168	9.62102	16.995
		278	4.94507	6.07076	9.49857	17.506
		280	5.04586	6.359	9.87358	17.5209
		282	5.08514	6.21275	10.0011	17.3995
		284	5.19293	6.26398	9.90102	17.4351
		286	5.28966	6.19043	10.0167	17.664
		288	5.1703	6.3485	9.79369	17.8268
		290	5.18138	6.20291	9.72548	17.9918
		292	5.08663	6.50356	9.60521	18.2283
		294	4.98333	6.47179	9.83946	18.5078
		296	5.00885	6.4867	9.80243	18.4235
		298	5.08894	6.44145	10.0373	18.3856
		300	5.00351	6.59138	10.1722	18.6862
		302	4.99795	6.63042	10.4602	18.5767
		304	5.0609	6.69241	10.0097	18.6865
		306	5.06489	6.65771	10.0922	18.4892
		308	5.04367	6.78506	9.91008	18.9122
		310	5.28292	6.4658	10.0726	18.984
		312	4.94346	6.586	10.2524	19.0381
		314	4.9976	6.2759	10.4413	19.1316
		316	5.04738	6.4569	10.2638	18.7731
		318	5.09403	6.62333	10.4181	18.9786
		320	5.04082	6.74233	10.2346	18.8166
		322	5.04778	6.70454	10.4	19.4157
		324	5.0989	6.4839	10.2798	19.2763
		326	5.17814	6.69058	10.5397	19.3433
		328	5.03726	6.90491	10.5711	19.253
		330	4.98242	6.70938	10.237	19.1337
		332	4.93008	6.89088	10.508	19.4987
		334	4.96934	6.80035	10.3159	19.3662
		336	4.89521	6.71394	10.2162	19.5473
		338	4.84843	6.70691	10.1245	19.3333
		340	4.93046	6.80218	10.2753	19.4337
		342	4.91871	6.90828	10.2977	19.4152
		344	4.99139	6.75398	10.0101	19.6284
		346	5.04394	6.78687	9.93996	20.0111
		348	5.10935	6.78027	10.0939	19.7755
		350	4.97152	6.71726	9.73882	19.6369
		352	5.02994	6.77866	9.73155	19.074
		354	4.86749	6.60093	9.78784	19.6905
		356	5.13917	7.01799	9.73666	19.9274
		358	4.9781	6.69563	9.91134	20.1116
		360	4.90214	7.1272	10.1141	19.991
		362	5.03114	6.64189	10.2058	19.9992
		364	5.04895	6.99088	10.2218	20.1424
		366	5.03836	6.91487	10.2651	20.6474
		368	5.19751	7.07722	10.5443	20.314
		370	5.12703	6.86685	10.1624	20.8511
		372	5.07845	7.09638	10.5139	20.6033
		374	4.78499	6.71215	10.6735	20.51
		376	5.00365	6.86254	10.62	20.5784
		378	4.91517	6.78863	11.092	20.3815
		380	5.12937	6.8406	10.8279	20.452
		382	5.15074	6.88761	10.8878	20.2173
		384	5.00803	6.92342	10.7734	20.3909
		386	5.10062	7.14567	10.8425	20.7003
		388	4.99589	7.06429	10.7199	20.7071
		390	5.06061	7.15793	10.9302	20.9244
		392	5.07218	7.38832	10.635	21.1013
		394	5.03961	7.00486	10.7302	21.2449
		396	4.98187	7.15104	10.7151	20.8936
		398	5.17919	7.31539	10.5001	21.2874
		400	5.07232	7.02077	10.5982	21.2739
		402	5.08004	6.79839	10.5446	21.0505
		404	5.07337	7.11965	10.531	21.0386
		406	5.12752	7.16725	10.9374	21.3614
		408	5.02408	7.14903	10.8919	22.0319
		410	5.2019	6.62897	10.72	21.87
		412	5.11073	7.24486	10.6354	21.5621
		414	5.21789	7.11965	10.8939	21.6536
		416	5.00774	6.95845	10.6721	21.8367
		418	5.08168	7.24425	11.0092	21.9478
		420	5.14961	7.15464	11.1142	22.1472
		422	5.04293	7.18169	11.2509	21.9398
		424	5.22367	7.19768	11.0951	21.9956
		426	5.10016	7.17348	10.9771	21.8736
		428	5.0362	7.3965	11.1126	22.039
		430	4.74766	7.25744	11.1793	22.1977
		432	5.15963	7.31898	10.9052	22.1377
		434	5.15636	7.08387	11.0869	22.1678
		436	4.94753	7.20982	11.3792	22.4897
		438	5.12151	7.40428	11.2955	22.5849
		440	4.98227	7.31802	11.1035	22.7416
		442	5.16368	7.46616	10.8494	22.8725
		444	5.07587	7.3096	11.3167	22.9703
		446	5.05637	7.46737	11.155	23.0312
		448	5.01553	7.35797	10.9862	22.8715
		450	5.02516	7.06918	10.923	23.1072
		452	4.8794	7.37375	11.0231	22.9371
		454	5.11556	7.27962	11.2098	23.2253
		456	5.06612	7.25081	11.0156	23.6959
		458	5.02603	7.30673	10.964	23.2327
		460	5.02542	7.3187	11.2486	23.5266
		462	4.84057	7.5017	11.1076	24.0067
		464	5.15169	7.61661	10.8185	23.582
		466	5.04879	7.45931	10.895	23.7563
		468	5.11049	7.5857	10.8759	23.7658
		470	5.27204	7.35889	11.2686	23.5187
		472	5.05469	7.38372	10.9407	23.7996
		474	5.2567	7.71311	11.0588	23.5423
		476	5.3632	7.42339	11.2896	23.949
		478	5.29195	7.12121	11.4266	23.6763
		480	5.10327	7.37276	11.018	23.7612
		482	5.02885	7.41182	11.0207	23.7364
		484	5.11364	7.47543	11.1176	23.3826
		486	4.78095	7.47	11.2163	23.9786
		488	5.23276	7.66839	11.6256	23.4151
		490	5.02938	7.47975	11.5196	23.5976
		492	5.15259	7.49465	11.8332	23.6776
		494	5.19571	7.6273	11.5217	23.8712
		496	5.06741	7.576	11.5671	23.8725
		498	5.41322	7.45713	11.5002	23.9772
		500	5.066	7.37825	11.3618	23.786
		502	4.98776	7.65658	11.5474	23.9401
		504	5.21481	7.67908	11.7796	24.3617
		506	5.21236	7.64035	11.3124	24.2217
		508	5.23763	7.54701	11.6138	23.8747
		510	5.07988	8.04031	11.3898	24.1487
		512	5.18492	7.82368	11.8689	24.1769
		514	5.1554	7.34445	11.6697	24.4521
		516	5.07219	7.41321	11.4215	24.556
		518	5.25879	7.91041	11.3162	24.6467
		520	5.15924	7.68826	11.2492	24.4427
		522	5.14648	7.70396	11.5608	24.9682
		524	4.92466	7.82889	11.7019	24.259
		526	5.07985	8.01723	11.6528	25.1942
		528	5.05867	7.68164	11.9664	25.2626
		530	5.14084	7.60539	11.1543	25.048
		532	5.16465	7.46139	11.6201	25.7698
		534	5.10857	7.98087	11.3143	25.7575
		536	4.80923	7.40296	12.1188	25.7517
		538	5.24331	7.618	11.3945	25.8924
		540	5.03944	8.06887	11.6382	25.8235
		542	5.21091	7.76598	11.5523	26.5293
		544	5.04316	7.56208	11.8386	26.4322
		546	5.01782	7.87068	11.598	25.9887
		548	5.11185	7.7322	10.9933	26.1741

## Sheet: Fig.3d
			x	10 mW/cm2	30 mW/cm2	50 mW/cm2	90 mW/cm2
			2	0.9811	0.96684	0.99319	0.97775
			4	0.97992	0.96988	0.99691	0.96656
			6	0.97435	0.96907	0.99485	0.96744
			8	0.9887	0.95694	0.99724	0.95387
			10	0.98698	0.97252	0.98491	0.92811
			12	0.97657	0.98636	0.98663	0.94633
			14	0.98707	0.96442	0.98033	0.93752
			16	0.97918	0.97511	0.97727	0.93493
			18	0.97707	0.96727	0.9535	0.93482
			20	0.97401	0.95601	0.97737	0.92043
			22	0.98013	0.95847	0.96337	0.92568
			24	0.98813	0.96368	0.95159	0.9036
			26	0.97382	0.97833	0.95592	0.89437
			28	0.97596	0.96555	0.94291	0.87523
			30	0.9785	0.97117	0.96332	0.88057
			32	0.95979	0.99381	0.94718	0.80774
			34	0.97498	0.97228	0.94726	0.8087
			36	0.9869	0.95357	0.90145	0.79617
			38	0.98389	0.97149	0.89314	0.77853
			40	0.98502	0.95763	0.90287	0.81473
			42	0.9815	0.95305	0.91078	0.77722
			44	0.97991	0.95941	0.87614	0.74471
			46	0.96561	0.9407	0.87845	0.74387
			48	0.97416	0.95214	0.85851	0.74427
			50	0.97421	0.96613	0.8597	0.72059
			52	0.98133	0.9415	0.84992	0.70195
			54	0.97583	0.9405	0.83313	0.724
			56	0.98698	0.9589	0.84794	0.68777
			58	0.97855	0.95851	0.82075	0.68761
			60	0.98501	0.97078	0.81847	0.6694
			62	0.98309	0.95681	0.81353	0.66646
			64	0.9691	0.98018	0.83578	0.67842
			66	0.98115	0.95527	0.81231	0.67228
			68	0.9843	0.96611	0.82435	0.66638
			70	0.97916	0.97436	0.78917	0.66697
			72	0.97477	0.94888	0.79052	0.64031
			74	0.97987	0.95541	0.78591	0.65663
			76	0.9776	0.9549	0.76405	0.63684
			78	0.97059	0.97377	0.77804	0.64047
			80	0.97265	0.94744	0.77373	0.6185
			82	0.97886	0.94471	0.7718	0.6198
			84	0.96361	0.95037	0.73592	0.61637
			86	0.98588	0.95834	0.72578	0.61236
			88	0.98724	0.94735	0.73006	0.59152
			90	0.97881	0.94956	0.72691	0.60043
			92	0.97861	0.9306	0.70124	0.58551
			94	0.96675	0.92565	0.67544	0.56711
			96	0.97515	0.9212	0.68156	0.57338
			98	0.9654	0.92771	0.67193	0.55899
			100	0.97321	0.92736	0.66474	0.5684
			102	0.96736	0.93581	0.67833	0.55836
			104	0.96982	0.92695	0.66487	0.54528
			106	0.96756	0.91256	0.65946	0.54451
			108	0.97792	0.89613	0.66186	0.54489
			110	0.96426	0.91854	0.63566	0.54213
			112	0.97805	0.9189	0.63321	0.53465
			114	0.98709	0.91007	0.62925	0.51977
			116	0.9738	0.90429	0.64312	0.51562
			118	0.9588	0.89086	0.62119	0.48074
			120	0.98391	0.88175	0.62613	0.49917
			122	0.97903	0.88063	0.6187	0.47915
			124	0.97943	0.87132	0.61799	0.491
			126	0.9603	0.87765	0.60145	0.47145
			128	0.96493	0.8966	0.61921	0.47829
			130	0.94977	0.87344	0.59066	0.47816
			132	0.96947	0.86803	0.6017	0.45274
			134	0.97069	0.86635	0.56517	0.43551
			136	0.96167	0.8808	0.58099	0.45309
			138	0.96354	0.87131	0.58971	0.42627
			140	0.97071	0.84622	0.56622	0.41726
			142	0.9664	0.85308	0.55395	0.4286
			144	0.96953	0.84444	0.5585	0.40603
			146	0.96572	0.84117	0.57055	0.42455
			148	0.95961	0.82602	0.54643	0.39977
			150	0.95873	0.81366	0.54086	0.39877
			152	0.97254	0.82559	0.53273	0.39435
			154	0.96548	0.81653	0.52475	0.3772
			156	0.95825	0.81958	0.55376	0.38262
			158	0.96129	0.83233	0.55314	0.37572
			160	0.96752	0.80879	0.53995	0.36076
			162	0.94891	0.78954	0.5421	0.36748
			164	0.95433	0.77916	0.53568	0.36167
			166	0.95393	0.79205	0.5429	0.35446
			168	0.94602	0.8039	0.53733	0.3504
			170	0.94238	0.76466	0.52404	0.34795
			172	0.93996	0.77121	0.53709	0.33771
			174	0.95006	0.80593	0.53731	0.34681
			176	0.94094	0.81757	0.52343	0.33191
			178	0.95262	0.77476	0.5208	0.33084
			180	0.9552	0.7874	0.51892	0.32629
			182	0.95389	0.80896	0.52169	0.32828
			184	0.94694	0.7954	0.52383	0.32913
			186	0.94135	0.78348	0.50376	0.31691
			188	0.94046	0.82012	0.49269	0.31774
			190	0.94468	0.79533	0.49714	0.31868
			192	0.951	0.78366	0.50075	0.3015
			194	0.94518	0.78616	0.49997	0.30649
			196	0.9456	0.78305	0.49211	0.30539
			198	0.95223	0.77544	0.48829	0.29523
			200	0.95104	0.75696	0.50158	0.298
			202	0.93822	0.78051	0.48382	0.30335
			204	0.94579	0.77097	0.48485	0.29237
			206	0.93817	0.79122	0.48306	0.28783
			208	0.94251	0.76075	0.48311	0.28878
			210	0.93606	0.76507	0.48973	0.27828
			212	0.94339	0.76972	0.48487	0.28024
			214	0.94893	0.75331	0.4898	0.28004
			216	0.95039	0.75143	0.48137	0.29057
			218	0.94913	0.75553	0.48296	0.28036
			220	0.94399	0.74479	0.46786	0.27458
			222	0.95261	0.74087	0.46609	0.27676
			224	0.938	0.74806	0.47576	0.27953
			226	0.93619	0.74709	0.455	0.27782
			228	0.95181	0.75186	0.45895	0.27204
			230	0.94457	0.73718	0.45332	0.27393
			232	0.93047	0.71917	0.44441	0.26652
			234	0.92246	0.72347	0.44754	0.27127
			236	0.9309	0.72655	0.43471	0.26802
			238	0.93701	0.71422	0.45146	0.25927
			240	0.94957	0.70019	0.42791	0.26802
			242	0.93755	0.70438	0.4256	0.27373
			244	0.92249	0.70687	0.41176	0.26289
			246	0.90561	0.70918	0.42841	0.25772
			248	0.92862	0.69021	0.42062	0.2681
			250	0.92645	0.6987	0.42809	0.26828
			252	0.93297	0.70082	0.4255	0.27238
			254	0.9107	0.67451	0.4291	0.26611
			256	0.92616	0.65917	0.42908	0.26202
			258	0.91633	0.67109	0.42415	0.27389
			260	0.93174	0.6646	0.43601	0.26492
			262	0.92959	0.66331	0.42242	0.2602
			264	0.91256	0.66371	0.42092	0.26917
			266	0.9184	0.66004	0.40809	0.26758
			268	0.92943	0.69287	0.41383	0.25876
			270	0.92705	0.6909	0.40843	0.2722
			272	0.91779	0.68534	0.41254	0.25797
			274	0.92132	0.67807	0.41088	0.2611
			276	0.93911	0.66333	0.41022	0.26287
			278	0.93216	0.65989	0.41104	0.264
			280	0.91427	0.64357	0.40855	0.25909
			282	0.92044	0.63453	0.40463	0.26006
			284	0.91634	0.64844	0.4141	0.26173
			286	0.91701	0.62157	0.40618	0.26004
			288	0.91675	0.64292	0.39929	0.24951
			290	0.91114	0.66333	0.38977	0.24813
			292	0.90947	0.65843	0.38661	0.23884
			294	0.89957	0.65957	0.38229	0.24843
			296	0.9097	0.64979	0.39477	0.24
			298	0.90705	0.64772	0.38855	0.25838
			300	0.90881	0.66305	0.39352	0.2488
			302	0.89809	0.64554	0.39145	0.25505
			304	0.89729	0.6514	0.39437	0.24894
			306	0.89306	0.66729	0.3931	0.25612
			308	0.89356	0.63855	0.38373	0.24238
			310	0.88353	0.64689	0.37211	0.24091
			312	0.86323	0.66438	0.37858	0.23975
			314	0.89014	0.6309	0.37667	0.24884
			316	0.89332	0.64035	0.36912	0.23838
			318	0.89073	0.65144	0.37445	0.24677
			320	0.88305	0.64941	0.38075	0.24728
			322	0.88772	0.63478	0.38317	0.23509
			324	0.90013	0.65727	0.37696	0.23984
			326	0.88858	0.63511	0.37344	0.23459
			328	0.86985	0.61859	0.38249	0.23561
			330	0.8794	0.64322	0.38254	0.2349
			332	0.8676	0.64116	0.38094	0.23189
			334	0.86307	0.64327	0.37714	0.22877
			336	0.87013	0.63086	0.3783	0.23192
			338	0.88462	0.65372	0.36189	0.23107
			340	0.87641	0.62168	0.36458	0.23792
			342	0.87225	0.63932	0.36952	0.23128
			344	0.89165	0.66018	0.36738	0.22772
			346	0.87552	0.64554	0.35634	0.21994
			348	0.8903	0.65448	0.36043	0.22226
			350	0.8921	0.66498	0.35197	0.22028
			352	0.88395	0.66517	0.34522	0.22584
			354	0.87902	0.64363	0.35026	0.21837
			356	0.87696	0.67046	0.35252	0.22061
			358	0.87498	0.65888	0.3424	0.22391
			360	0.86564	0.65293	0.34808	0.2254
			362	0.8803	0.63527	0.33287	0.22235
			364	0.86577	0.63822	0.3365	0.2195
			366	0.88842	0.62892	0.33139	0.2151
			368	0.88686	0.61875	0.33453	0.21436
			370	0.88535	0.64358	0.32052	0.21231
			372	0.85756	0.62757	0.3333	0.2101
			374	0.88299	0.63273	0.33162	0.21509
			376	0.87884	0.62303	0.33167	0.21071
			378	0.86735	0.60818	0.33572	0.20601
			380	0.87659	0.595	0.33425	0.20659
			382	0.87569	0.60859	0.35412	0.22867
			384	0.87959	0.60914	0.3241	0.20751
			386	0.85261	0.60685	0.34129	0.2272
			388	0.85566	0.61994	0.35435	0.22255
			390	0.86626	0.5843	0.32707	0.20197
			392	0.83949	0.60216	0.33676	0.20165
			394	0.861	0.59792	0.33449	0.20291
			396	0.84345	0.61907	0.34444	0.22276
			398	0.83781	0.63248	0.33867	0.22152
			400	0.85572	0.61505	0.32996	0.21971
			402	0.85037	0.61599	0.33564	0.2188
			404	0.84242	0.63388	0.34098	0.21869
			406	0.84919	0.5847	0.3082	0.19308
			408	0.85389	0.61068	0.33185	0.21821
			410	0.85163	0.60913	0.30789	0.19115
			412	0.83533	0.62538	0.32616	0.22128
			414	0.84621	0.61179	0.33272	0.22463
			416	0.85543	0.61749	0.32411	0.21321
			418	0.86002	0.59295	0.32373	0.21474
			420	0.84998	0.60597	0.33286	0.21005
			422	0.85492	0.61122	0.32616	0.21464
			424	0.85155	0.60327	0.32196	0.20925
			426	0.85601	0.60106	0.32366	0.21874
			428	0.83453	0.60285	0.31993	0.21648
			430	0.84615	0.60359	0.32404	0.21578
			432	0.8478	0.61675	0.32464	0.21659
			434	0.85188	0.60457	0.31582	0.20764
			436	0.84896	0.60173	0.30922	0.19886
			438	0.83855	0.61125	0.31607	0.20343
			440	0.82678	0.61182	0.31952	0.2
			442	0.8236	0.60928	0.32071	0.20626
			444	0.84434	0.6183	0.31735	0.20899
			446	0.83112	0.60187	0.29968	0.19338
			448	0.83689	0.5926	0.29712	0.1937
			450	0.84142	0.60056	0.30325	0.1894
			452	0.83709	0.60456	0.30306	0.1903
			454	0.82628	0.57496	0.30269	0.18655
			456	0.84999	0.58535	0.30581	0.18393
			458	0.84545	0.59415	0.30277	0.18701
			460	0.84656	0.58648	0.29679	0.18151
			462	0.84658	0.59194	0.28767	0.17853
			464	0.83035	0.61215	0.29681	0.18501
			466	0.83811	0.59981	0.29915	0.18024
			468	0.83603	0.59525	0.30073	0.18449
			470	0.84012	0.5725	0.29448	0.18547
			472	0.83508	0.60931	0.29783	0.18177
			474	0.83186	0.59773	0.30433	0.18528
			476	0.83032	0.58496	0.2999	0.17919
			478	0.8378	0.58705	0.29598	0.18064
			480	0.82617	0.6046	0.30066	0.18442
			482	0.82541	0.58624	0.2986	0.18153
			484	0.82498	0.58673	0.30039	0.18228
			486	0.82885	0.60534	0.29384	0.17471
			488	0.83493	0.57285	0.28851	0.17191
			490	0.81627	0.56376	0.28346	0.17094
			492	0.82272	0.57212	0.29029	0.17209
			494	0.81579	0.58048	0.29352	0.17458
			496	0.83925	0.56785	0.29715	0.17763
			498	0.84711	0.57566	0.29589	0.18235
			500	0.83792	0.58064	0.29871	0.18069
			502	0.81762	0.56703	0.2914	0.17268
			504	0.81677	0.56052	0.28333	0.1784
			506	0.83346	0.57139	0.29659	0.17812
			508	0.85033	0.56717	0.29796	0.17972
			510	0.80184	0.5961	0.31802	0.20566
			512	0.81355	0.58124	0.31622	0.20305
			514	0.84681	0.57563	0.29601	0.17358
			516	0.83525	0.57504	0.29476	0.16909
			518	0.81357	0.57682	0.29236	0.17918
			520	0.8057	0.59014	0.31443	0.20693
			522	0.83158	0.56606	0.28564	0.17208
			524	0.80346	0.58921	0.31673	0.20593
			526	0.80056	0.58172	0.31449	0.20503
			528	0.81404	0.57894	0.28609	0.17095
			530	0.81553	0.60023	0.31795	0.19781
			532	0.83698	0.57404	0.28017	0.15785
			534	0.81554	0.60359	0.31482	0.19079
			536	0.8302	0.57511	0.28963	0.16624
			538	0.8218	0.57322	0.28452	0.16369
			540	0.7999	0.58352	0.31005	0.1935
			542	0.81802	0.58611	0.31429	0.19237
			544	0.82971	0.57407	0.31198	0.19161
			546	0.81742	0.58738	0.3135	0.19347
			548	0.8104	0.59874	0.31562	0.19577

[truncated: 1 more sheets: Fig.4b]
